# Supplementary material for: Hypomethylated interferon regulatory factor 8 recruits activating protein-2α to attenuate porcine epidemic diarrhea virus infection in porcine jejunum
Source: Front Immunol. 2023 Aug 1;14:1187144. doi: 10.3389/fimmu.2023.1187144 (PMC10427914; doi:10.3389/fimmu.2023.1187144)
Supplement: Supplementary file 2 [file DataSheet_1.zip]

Archive with 39 entries (33 files):
- FlowCytometry raw data/
- FlowCytometry raw data/Figure 6/
- FlowCytometry raw data/Figure 6/FlowCytometry for JC-1/
- FlowCytometry raw data/Figure 6/FlowCytometry for JC-1/Control1.fcs
- FlowCytometry raw data/Figure 6/FlowCytometry for JC-1/Control2.fcs
- FlowCytometry raw data/Figure 6/FlowCytometry for JC-1/Control3.fcs
- FlowCytometry raw data/Figure 6/FlowCytometry for JC-1/Exp_20181205_jc-1.xit
- FlowCytometry raw data/Figure 6/FlowCytometry for JC-1/IRF8-OE+PEDV1.fcs
- FlowCytometry raw data/Figure 6/FlowCytometry for JC-1/IRF8-OE+PEDV2.fcs
- FlowCytometry raw data/Figure 6/FlowCytometry for JC-1/IRF8-OE+PEDV3.fcs
- FlowCytometry raw data/Figure 6/FlowCytometry for JC-1/IRF8-OE1.fcs
- FlowCytometry raw data/Figure 6/FlowCytometry for JC-1/IRF8-OE2.fcs
- FlowCytometry raw data/Figure 6/FlowCytometry for JC-1/IRF8-OE3.fcs
- FlowCytometry raw data/Figure 6/FlowCytometry for JC-1/PEDV1.fcs
- FlowCytometry raw data/Figure 6/FlowCytometry for JC-1/PEDV2.fcs
- FlowCytometry raw data/Figure 6/FlowCytometry for JC-1/PEDV3.fcs
- FlowCytometry raw data/Figure 6/FlowCytometry for ROS/
- FlowCytometry raw data/Figure 6/FlowCytometry for ROS/Control.fcs
- FlowCytometry raw data/Figure 6/FlowCytometry for ROS/Control2.fcs
- FlowCytometry raw data/Figure 6/FlowCytometry for ROS/Control3.fcs
- FlowCytometry raw data/Figure 6/FlowCytometry for ROS/Exp_20190802_1.xit
- FlowCytometry raw data/Figure 6/FlowCytometry for ROS/IRF8-OE+PEDV.fcs
- FlowCytometry raw data/Figure 6/FlowCytometry for ROS/IRF8-OE+PEDV2.fcs
- FlowCytometry raw data/Figure 6/FlowCytometry for ROS/IRF8-OE+PEDV3.fcs
- FlowCytometry raw data/Figure 6/FlowCytometry for ROS/IRF8-OE.fcs
- FlowCytometry raw data/Figure 6/FlowCytometry for ROS/IRF8-OE2.fcs
- FlowCytometry raw data/Figure 6/FlowCytometry for ROS/IRF8-OE3.fcs
- FlowCytometry raw data/Figure 6/FlowCytometry for ROS/PEDV.fcs
- FlowCytometry raw data/Figure 6/FlowCytometry for ROS/PEDV2.fcs
- FlowCytometry raw data/Figure 6/FlowCytometry for ROS/PEDV3.fcs
- FlowCytometry raw data/Figure 7/
- FlowCytometry raw data/Figure 7/FlowCytometry for apoptosis/
- FlowCytometry raw data/Figure 7/FlowCytometry for apoptosis/Exp_20210624_1.xit
- FlowCytometry raw data/Figure 7/FlowCytometry for apoptosis/IRF8-OE+PEDV1.fcs
- FlowCytometry raw data/Figure 7/FlowCytometry for apoptosis/IRF8-OE+PEDV2.fcs
- FlowCytometry raw data/Figure 7/FlowCytometry for apoptosis/IRF8-OE+PEDV3.fcs
- FlowCytometry raw data/Figure 7/FlowCytometry for apoptosis/PEDV1.fcs
- FlowCytometry raw data/Figure 7/FlowCytometry for apoptosis/PEDV2.fcs
- FlowCytometry raw data/Figure 7/FlowCytometry for apoptosis/PEDV3.fcs
