# Supplementary material for: Hypomethylated interferon regulatory factor 8 recruits activating protein-2α to attenuate porcine epidemic diarrhea virus infection in porcine jejunum
Source: Front Immunol. 2023 Aug 1;14:1187144. doi: 10.3389/fimmu.2023.1187144 (PMC10427914; doi:10.3389/fimmu.2023.1187144)
Supplement: Supplementary file 3 [file DataSheet_2.zip]

Archive with 9 entries (8 files):
- Raw data of Figures/
- Raw data of Figures/Figure 1.xlsx
- Raw data of Figures/Figure 2.xlsx
- Raw data of Figures/Figure 3.xlsx
- Raw data of Figures/Figure 4.xlsx
- Raw data of Figures/Figure 5.xlsx
- Raw data of Figures/Figure 6.xlsx
- Raw data of Figures/Figure 7.xlsx
- Raw data of Figures/Supplementary Figures.xlsx
