# Supplementary material for: Hypomethylated interferon regulatory factor 8 recruits activating protein-2α to attenuate porcine epidemic diarrhea virus infection in porcine jejunum
Source: Front Immunol. 2023 Aug 1;14:1187144. doi: 10.3389/fimmu.2023.1187144 (PMC10427914; doi:10.3389/fimmu.2023.1187144)
Supplement: Supplementary file 3 [file DataSheet_2.zip › Raw data of Figures/Figure 1.xlsx]

## Sheet: Figure 1B
IRF8	CT	CT(GAPDH)	ΔCT	Mean ΔCT	ΔΔCT	2^-G	Mean
deodenum-control-1	25.0209	16.0621	8.9588	10.7481	-1.7893	3.45648	3.34065	3.25086
deodenum-control-1	24.9929	15.934	9.05888	10.7481	-1.68922	3.22483
deodenum-control-2	24.9776	16.2693	8.70832	10.7481	-2.03979	4.11184	3.84119
deodenum-control-2	25.0643	16.1523	8.91196	10.7481	-1.83614	3.57053
deodenum-control-3	25.0141	15.904	9.11015	10.7481	-1.63795	3.11224	2.80401
deodenum-control-3	25.1514	15.7228	9.42861	10.7481	-1.31949	2.49578
deodenum-control-4	25.315	16.1161	9.19888	10.7481	-1.54923	2.92661	3.32958
deodenum-control-4	24.9568	16.1088	8.84794	10.7481	-1.90016	3.73255
deodenum-control-5	25.1308	16.2934	8.83739	10.7481	-1.91072	3.75996	3.09579
deodenum-control-5	25.6192	16.153	9.46619	10.7481	-1.28191	2.43161
deodenum-control-6	25.0835	16.1359	8.94761	10.7481	-1.80049	3.48339	3.09396
deodenum-control-6	25.4545	16.1417	9.31273	10.7481	-1.43538	2.70453
deodenum-PEDV-1	25.398	16.2269	9.17115	10.7481	-1.57696	2.9834	3.07783	3.67191	0.075946
deodenum-PEDV-1	25.3419	16.2593	9.0826	10.7481	-1.66551	3.17225
deodenum-PEDV-2	25.0604	16.5405	8.51981	10.7481	-2.22829	4.68579	3.64621
deodenum-PEDV-2	25.8313	16.4654	9.36592	10.7481	-1.38218	2.60663
deodenum-PEDV-3	25.2065	16.4513	8.7552	10.7481	-1.99291	3.98039	3.96168
deodenum-PEDV-3	25.2082	16.4394	8.76882	10.7481	-1.97928	3.94297
deodenum-PEDV-4	25.3625	16.2102	9.15231	10.7481	-1.5958	3.02261	4.13483
deodenum-PEDV-4	24.669	16.3124	8.3566	10.7481	-2.39151	5.24705
deodenum-PEDV-5	25.2706	16.2453	9.02533	10.7481	-1.72278	3.30071	3.39855
deodenum-PEDV-5	25.142	16.1997	8.94224	10.7481	-1.80586	3.49639
deodenum-PEDV-6	25.4694	16.6237	8.84569	10.7481	-1.90242	3.73839	3.81236
deodenum-PEDV-6	25.3265	16.5368	8.7897	10.7481	-1.95841	3.88633
jejunum-control-1	26.7806	16.0791	10.7015	10.7481	-0.0466252	1.03285	1.03479	1.00631
jejunum-control-1	26.7522	16.0561	10.696	10.7481	-0.0520555	1.03674
jejunum-control-2	27.5392	16.4168	11.1223	10.7481	0.374226	0.771519	0.824991
jejunum-control-2	27.5089	16.5739	10.9351	10.7481	0.186949	0.878462
jejunum-control-3	27.085	16.2457	10.8392	10.7481	0.0911426	0.938779	1.0418
jejunum-control-3	26.862	16.3091	10.553	10.7481	-0.195128	1.14483
jejunum-control-4	26.7287	16.2061	10.5226	10.7481	-0.22555	1.16922	1.1529
jejunum-control-4	26.7592	16.1958	10.5634	10.7481	-0.184694	1.13658
jejunum-control-5	26.9294	16.1178	10.8116	10.7481	0.0635013	0.956939	0.962129
jejunum-control-5	26.7684	15.9723	10.796	10.7481	0.0479373	0.967318
jejunum-control-6	26.8406	16.16	10.6806	10.7481	-0.0674836	1.04789	1.02125
jejunum-control-6	26.8377	16.0818	10.7559	10.7481	0.00777998	0.994622
jejunum-PEDV-1	26.1843	16.6079	9.57644	10.7481	-1.17167	2.25272	2.86153	2.85311	1.3969e-07
jejunum-PEDV-1	25.4946	16.5416	8.95303	10.7481	-1.79508	3.47034
jejunum-PEDV-2	25.1912	16.2571	8.93416	10.7481	-1.81395	3.51603	2.77247
jejunum-PEDV-2	26.0167	16.2893	9.7274	10.7481	-1.0207	2.02891
jejunum-PEDV-3	25.1969	16.3774	8.81953	10.7481	-1.92858	3.8068	3.32043
jejunum-PEDV-3	25.3949	16.1497	9.24523	10.7481	-1.50288	2.83407
jejunum-PEDV-4	25.8181	16.4606	9.35749	10.7481	-1.39061	2.6219	2.56694
jejunum-PEDV-4	26.0457	16.6264	9.41928	10.7481	-1.32883	2.51198
jejunum-PEDV-5	25.8247	16.41	9.4147	10.7481	-1.3334	2.51997	2.45485
jejunum-PEDV-5	25.723	16.2317	9.49125	10.7481	-1.25686	2.38974
jejunum-PEDV-6	25.7385	16.6235	9.11502	10.7481	-1.63308	3.10174	3.14244
jejunum-PEDV-6	26.0306	16.9529	9.07765	10.7481	-1.67045	3.18314
ileum-control-1	26.8087	16.6666	10.1421	10.7481	-0.606037	1.52207	1.47431	1.54769
ileum-control-1	26.9005	16.665	10.2356	10.7481	-0.512535	1.42655
ileum-control-2	26.3865	16.3563	10.0302	10.7481	-0.717939	1.64483	1.61893
ileum-control-2	26.317	16.2406	10.0763	10.7481	-0.671764	1.59302
ileum-control-3	26.0466	15.8439	10.2027	10.7481	-0.545447	1.45947	1.33956
ileum-control-3	26.4363	15.9747	10.4616	10.7481	-0.286465	1.21965
ileum-control-4	26.8802	16.9832	9.897	10.7481	-0.851103	1.80388	1.74235
ileum-control-4	26.9393	16.9404	9.99893	10.7481	-0.749172	1.68083
ileum-control-5	27.0356	16.8165	10.2191	10.7481	-0.529032	1.44296	1.60623
ileum-control-5	26.5185	16.5938	9.92476	10.7481	-0.823341	1.7695
ileum-control-6	26.9763	16.7213	10.255	10.7481	-0.493078	1.40744	1.50477
ileum-control-6	26.7058	16.6376	10.0681	10.7481	-0.67996	1.6021
ileum-PEDV-1	26.6076	16.1357	10.4719	10.7481	-0.276222	1.21102	1.21904	1.65053	0.598382
ileum-PEDV-1	26.627	16.1742	10.4529	10.7481	-0.295217	1.22707
ileum-PEDV-2	26.1046	16.0902	10.0144	10.7481	-0.733665	1.66286	1.62024
ileum-PEDV-2	26.0588	15.9685	10.0904	10.7481	-0.657753	1.57762
ileum-PEDV-3	25.9769	15.6537	10.3232	10.7481	-0.42488	1.34246	1.36256
ileum-PEDV-3	26.106	15.8253	10.2807	10.7481	-0.46745	1.38266
ileum-PEDV-4	25.9583	16.5783	9.38001	10.7481	-1.36809	2.58129	2.20372
ileum-PEDV-4	26.4857	16.6064	9.87929	10.7481	-0.86881	1.82616
ileum-PEDV-5	26.5136	16.9928	9.52075	10.7481	-1.22736	2.34138	2.18468
ileum-PEDV-5	26.7083	16.9803	9.72806	10.7481	-1.02004	2.02798
ileum-PEDV-6	26.8401	16.2595	10.5806	10.7481	-0.167542	1.12314	1.31295
ileum-PEDV-6	26.5146	16.3541	10.1605	10.7481	-0.587603	1.50275

## Sheet: Figure 1C
IRF8	CT	CT(GAPDH)	ΔCT	Mean ΔCT	ΔΔCT	2^-G	Mean
control-0h-1	28.2012	16.6534	11.5478	11.8928	-0.345008	1.27016	1.19185	1.01507
control-0h-1	28.367	16.6294	11.7376	11.8928	-0.15516	1.11354
control-0h-2	28.2583	16.5838	11.6745	11.8928	-0.218249	1.16332	1.03088
control-0h-2	28.6543	16.607	12.0473	11.8928	0.154502	0.898442
control-0h-3	28.6976	16.5268	12.1708	11.8928	0.278051	0.824705	0.822478
control-0h-3	28.8053	16.6266	12.1786	11.8928	0.285863	0.820251
control-24h-1	27.9484	16.4525	11.4959	11.8928	-0.396887	1.31666	1.52762	1.26558
control-24h-1	27.5352	16.4404	11.0949	11.8928	-0.797898	1.73857
control-24h-2	28.939	16.5012	12.4378	11.8928	0.54498	0.685401	0.919741
control-24h-2	28.1429	16.4569	11.686	11.8928	-0.206746	1.15408
control-24h-3	27.837	16.4517	11.3853	11.8928	-0.507519	1.4216	1.34937
control-24h-3	27.9511	16.4112	11.5399	11.8928	-0.352916	1.27714
control-48h-1	28.0325	17.055	10.9775	11.8928	-0.915252	1.8859	1.74292	1.63128
control-48h-1	28.1676	16.9528	11.2148	11.8928	-0.67802	1.59994
control-48h-2	28.0887	16.9062	11.1825	11.8928	-0.710255	1.63609	1.66077
control-48h-2	27.8959	16.7562	11.1397	11.8928	-0.753129	1.68544
control-48h-3	28.0866	16.9422	11.1444	11.8928	-0.748351	1.67987	1.49014
control-48h-3	28.2403	16.7265	11.5138	11.8928	-0.378966	1.30041
control-72h-1	27.3411	16.3915	10.9496	11.8928	-0.943183	1.92277	1.63984	1.54974
control-72h-1	27.7849	16.3324	11.4525	11.8928	-0.440325	1.35691
control-72h-2	27.7819	16.3697	11.4123	11.8928	-0.480493	1.39522	1.46544
control-72h-2	27.686	16.412	11.2739	11.8928	-0.618849	1.53565
control-72h-3	27.5875	16.3867	11.2008	11.8928	-0.691981	1.6155	1.54394
control-72h-3	27.4583	16.1236	11.3346	11.8928	-0.558146	1.47238
PEDV-24h-1	28.1577	16.9456	11.2122	11.8928	-0.680602	1.60281	1.48301	1.93006	0.0890827
PEDV-24h-1	28.3768	16.9311	11.4458	11.8928	-0.446999	1.3632
PEDV-24h-2	27.3821	16.8486	10.5336	11.8928	-1.3592	2.56543	2.02107
PEDV-24h-2	28.1234	16.793	11.3304	11.8928	-0.562386	1.47671
PEDV-24h-3	27.924	16.9779	10.9461	11.8928	-0.946664	1.92741	2.28612
PEDV-24h-3	27.4344	16.9448	10.4896	11.8928	-1.40317	2.64482
PEDV-48h-1	27.0686	16.6175	10.4511	11.8928	-1.44167	2.71634	2.54678	2.98848	0.00559887
PEDV-48h-1	27.2747	16.6312	10.6435	11.8928	-1.24927	2.37722
PEDV-48h-2	26.9416	16.6117	10.3299	11.8928	-1.56292	2.95451	3.36688
PEDV-48h-2	26.589	16.6144	9.97469	11.8928	-1.9181	3.77924
PEDV-48h-3	27.4492	17.2409	10.2083	11.8928	-1.68448	3.21424	3.05177
PEDV-48h-3	27.5648	17.2027	10.3621	11.8928	-1.53072	2.88931
PEDV-72h-1	27.528	16.4522	11.0758	11.8928	-0.81696	1.76169	2.0522	2.3899	0.0134554
PEDV-72h-1	27.1058	16.4412	10.6646	11.8928	-1.22818	2.34271
PEDV-72h-2	27.4148	17.1675	10.2473	11.8928	-1.64546	3.12848	2.71886
PEDV-72h-2	27.789	17.1036	10.6854	11.8928	-1.20742	2.30924
PEDV-72h-3	27.0995	16.6155	10.484	11.8928	-1.40879	2.65514	2.39863
PEDV-72h-3	27.3977	16.6039	10.7937	11.8928	-1.09905	2.14213
