# Supplementary material for: Hypomethylated interferon regulatory factor 8 recruits activating protein-2α to attenuate porcine epidemic diarrhea virus infection in porcine jejunum
Source: Front Immunol. 2023 Aug 1;14:1187144. doi: 10.3389/fimmu.2023.1187144 (PMC10427914; doi:10.3389/fimmu.2023.1187144)
Supplement: Supplementary file 3 [file DataSheet_2.zip › Raw data of Figures/Figure 2.xlsx]

## Sheet: Figure 2E
M	CT	CT(GAPDH)	ΔCT	Mean ΔCT	ΔΔCT	2^-G	Mean
control-24h-1	27.316	15.9552	11.3609	10.875	0.485836	0.714083	0.847171	1.05114
control-24h-1	27.1098	16.2061	10.9038	10.875	0.0287655	0.980259
control-24h-2	27.7459	16.9323	10.8137	10.875	-0.0613733	1.04346	1.17658
control-24h-2	27.3447	16.8589	10.4858	10.875	-0.389229	1.30969
control-24h-3	27.8627	16.3646	11.4981	10.875	0.623105	0.649272	1.12966
control-24h-3	26.2649	16.0769	10.1879	10.875	-0.687104	1.61005
control-48h-1	26.1972	16.8212	9.37602	9.63788	-0.261862	1.19903	1.12807	1.01375
control-48h-1	26.1491	16.5914	9.55774	9.63788	-0.0801397	1.05712
control-48h-2	26.1366	16.2756	9.86105	9.63788	0.223171	0.856681	0.976388
control-48h-2	25.8514	16.3459	9.50551	9.63788	-0.132374	1.0961
control-48h-3	26.1178	16.6565	9.46132	9.63788	-0.176566	1.13019	0.9368
control-48h-3	26.2369	16.1712	10.0657	9.63788	0.427771	0.74341
control-72h-1	25.9537	16.1756	9.77806	9.94885	-0.170792	1.12568	1.0919	1.01521
control-72h-1	26.3221	16.4548	9.86733	9.94885	-0.0815206	1.05813
control-72h-2	26.4242	16.3963	10.0279	9.94885	0.0790528	0.946679	0.937175
control-72h-2	26.5256	16.4684	10.0572	9.94885	0.108313	0.927672
control-72h-3	26.2403	15.8538	10.3864	9.94885	0.437569	0.738378	1.01654
control-72h-3	25.5218	15.9456	9.57623	9.94885	-0.372623	1.2947
IRF8-KO-24h-1	26.3338	15.8947	10.4391	10.875	-0.435887	1.35274	1.72844	1.68157	0.00502481
IRF8-KO-24h-1	26.2079	16.4061	9.80179	10.875	-1.07323	2.10414
IRF8-KO-24h-2	26.9167	16.2742	10.6425	10.875	-0.232563	1.17492	1.58915
IRF8-KO-24h-2	26.8359	16.9633	9.87259	10.875	-1.00243	2.00337
IRF8-KO-24h-3	26.3974	16.048	10.3494	10.875	-0.525597	1.43953	1.72712
IRF8-KO-24h-3	26.1857	16.3212	9.86446	10.875	-1.01057	2.01471
IRF8-KO-48h-1	24.178	16.1416	8.0364	9.63788	-1.60148	3.03455	2.71998	2.69739	1.55327e-05
IRF8-KO-48h-1	24.554	16.1824	8.3716	9.63788	-1.26628	2.40541
IRF8-KO-48h-2	25.1512	16.7927	8.35851	9.63788	-1.27937	2.42733	2.74249
IRF8-KO-48h-2	24.711	16.6855	8.02546	9.63788	-1.61242	3.05765
IRF8-KO-48h-3	24.5282	16.279	8.24918	9.63788	-1.3887	2.61843	2.6297
IRF8-KO-48h-3	24.4135	16.1767	8.23681	9.63788	-1.40107	2.64098
IRF8-KO-72h-1	25.5606	16.2783	9.28227	9.94885	-0.666583	1.58731	1.88361	1.78887	0.000811202
IRF8-KO-72h-1	25.1533	16.3287	8.82458	9.94885	-1.12426	2.1799
IRF8-KO-72h-2	25.7532	16.6045	9.14864	9.94885	-0.800205	1.74135	1.83636
IRF8-KO-72h-2	25.7162	16.717	8.99922	9.94885	-0.949628	1.93137
IRF8-KO-72h-3	25.3292	16.1794	9.14978	9.94885	-0.799073	1.73998	1.64663
IRF8-KO-72h-3	25.4773	16.1638	9.31354	9.94885	-0.635311	1.55327

## Sheet: Figure 2F
	pGK1.2									IRF8-KO
	4.23	4.12	4.46							5.22	5.47	5.11
	Dilution	Positives	Negatives	Sum Pos	Sum Neg	Pos/Tot	% Pos			Dilution	Positives	Negatives	Sum Pos	Sum Neg	Pos/Tot	% Pos
	1	7	1	30	1	0.967742	96.7742			1	8	0	38	0	1	100
	2	6	2	23	3	0.884615	88.4615			2	8	0	30	0	1	100
	3	5	3	17	6	0.73913	73.913			3	7	1	22	1	0.956522	95.6522
	4	4	4	12	10	0.545455	54.5455			4	6	2	15	3	0.833333	83.3333
	5	3	5	8	15	0.347826	34.7826			5	4	4	9	7	0.5625	56.25
	8	1	7	5	22	0.185185	18.5185			8	2	6	5	13	0.277778	27.7778
	7	1	7	4	29	0.121212	12.1212			7	1	7	3	20	0.130435	13.0435
	8	2	6	3	35	0.0789474	7.89474			8	1	7	2	27	0.0689655	6.89655
	9	1	7	1	42	0.0232558	2.32558			9	1	7	1	34	0.0285714	2.85714
	10	0	8	0	50	0	0			10	0	8	0	42	0	0
	11	0	8	0	58	0	0			11	0	8	0	50	0	0
	Dilution	Positives	Negatives	Sum Pos	Sum Neg	Pos/Tot	% Pos			Dilution	Positives	Negatives	Sum Pos	Sum Neg	Pos/Tot	% Pos
	1	7	1	29	1	0.966667	96.6667			1	8	0	40	0	1	100
	2	5	3	22	4	0.846154	84.6154			2	8	0	32	0	1	100
	3	5	3	17	7	0.708333	70.8333			3	7	1	24	1	0.96	96
	4	4	4	12	11	0.521739	52.1739			4	6	2	17	3	0.85	85
	5	3	5	8	16	0.333333	33.3333			5	5	3	11	6	0.647059	64.7059
	8	2	6	5	22	0.185185	18.5185			8	2	6	6	12	0.333333	33.3333
	7	1	7	3	29	0.09375	9.375			7	2	6	4	18	0.181818	18.1818
	8	1	7	2	36	0.0526316	5.26316			8	1	7	2	25	0.0740741	7.40741
	9	1	7	1	43	0.0227273	2.27273			9	1	7	1	32	0.030303	3.0303
	10	0	8	0	51	0	0			10	0	8	0	40	0	0
	11	0	8	0	59	0	0			11	0	8	0	48	0	0
	Dilution	Positives	Negatives	Sum Pos	Sum Neg	Pos/Tot	% Pos			Dilution	Positives	Negatives	Sum Pos	Sum Neg	Pos/Tot	% Pos
	1	7	1	32	1	0.969697	96.9697			1	8	0	37	0	1	100
	2	7	1	25	2	0.925926	92.5926			2	7	1	29	1	0.966667	96.6667
	3	6	2	18	4	0.818182	81.8182			3	7	1	22	2	0.916667	91.6667
	4	4	4	12	8	0.6	60			4	6	2	15	4	0.789474	78.9474
	5	3	5	8	13	0.380952	38.0952			5	4	4	9	8	0.529412	52.9412
	8	2	6	5	19	0.208333	20.8333			8	2	6	5	14	0.263158	26.3158
	7	1	7	3	26	0.103448	10.3448			7	2	6	3	20	0.130435	13.0435
	8	1	7	2	33	0.0571429	5.71429			8	1	7	1	27	0.0357143	3.57143
	9	1	7	1	40	0.0243902	2.43902			9	0	8	0	35	0	0
	10	0	8	0	48	0	0			10	0	8	0	43	0	0
	11	0	8	0	56	0	0			11	0	8	0	51	0	0

## Sheet: Figure 2G
mock-24h	mock	0.1908	0.19055	0.1871	0.19295	0.19275	0.19445	0.19125	0.1903
	pGK1.2	0.8253	0.8209	0.8513	1.0489	0.78125	0.70205	0.93545	0.8494
	IRF8-KO	0.5094	0.6693	0.4622	0.4612	0.46275	0.5765	0.6324	0.45915
PEDV-24h	mock	0.18055	0.1953	0.197	0.1987	0.19245	0.1971	0.19435	0.1989
	pGK1.2	0.55295	0.62065	0.60735	0.9057	0.53275	0.5269	0.6721	0.71025
	IRF8-KO	0.36895	0.43635	0.35325	0.34265	0.37825	0.39	0.4228	0.3472
	mock	0.191269
cell viability	pGK1.2	0.634031	0.629631	0.660031	0.857631	0.589981	0.510781	0.744181	0.658131
absorbance	IRF8-KO	0.318131	0.478031	0.270931	0.269931	0.271481	0.385231	0.441131	0.267881
cytotoxicity	pGK1.2
survival rate	As	0.55295	0.62065	0.60735	0.9057	0.53275	0.5269	0.6721	0.71025
	Ac	0.8253	0.8209	0.8513	1.0489	0.78125	0.70205	0.93545	0.8494
	Ab	0.192781
	As-Ab	0.360169	0.427869	0.414569	0.712919	0.339969	0.334119	0.479319	0.517469
	Ac-Ab	0.632519	0.628119	0.658519	0.856119	0.588469	0.509269	0.742669	0.656619
	（As-Ab）/（Ac-Ab）	0.56942	0.681191	0.629547	0.832733	0.577718	0.656076	0.6454	0.788081
	IRF8-KO
	As	0.36895	0.43635	0.35325	0.34265	0.37825	0.39	0.4228	0.3472
	Ac	0.5094	0.6693	0.4622	0.4612	0.46275	0.5765	0.6324	0.45915
	Ab	0.192781
	As-Ab	0.176169	0.243569	0.160469	0.149869	0.185469	0.197219	0.230019	0.154419
	Ac-Ab	0.316619	0.476519	0.269419	0.268419	0.269969	0.383719	0.439619	0.266369
	（As-Ab）/（Ac-Ab）	0.556407	0.511142	0.595611	0.558339	0.687001	0.513967	0.523223	0.579718
mock-48h	mock	0.20785	0.2164	0.21575	0.21185	0.21555	0.2159	0.2159	0.2216
	pGK1.2	1.0986	1.0793	1.0704	1.0478	1.0161	1.2244	1.1552	1.0036
	IRF8-KO	0.6612	0.5746	0.6744	0.57755	0.59645	0.55845	0.5927	0.6473
PEDV-48h	mock	0.208	0.22485	0.22445	0.22285	0.2226	0.2226	0.2204	0.2187
	pGK1.2	0.74675	0.77995	0.7336	0.77445	0.71335	0.8187	0.75995	0.6417
	IRF8-KO	0.40925	0.3706	0.3899	0.3891	0.37975	0.30885	0.3667	0.3651
	mock	0.2151
cell viability	pGK1.2	0.8835	0.8642	0.8553	0.8327	0.801	1.0093	0.9401	0.7885
absorbance	IRF8-KO	0.4461	0.3595	0.4593	0.36245	0.38135	0.34335	0.3776	0.4322
cytotoxicity	pGK1.2
survival rate	As	0.74675	0.77995	0.7336	0.77445	0.71335	0.8187	0.75995	0.6417
	Ac	1.0986	1.0793	1.0704	1.0478	1.0161	1.2244	1.1552	1.0036
	Ab	0.217828
	As-Ab	0.528922	0.562122	0.515772	0.556622	0.495522	0.600872	0.542122	0.423872
	Ac-Ab	0.880772	0.861472	0.852572	0.829972	0.798272	1.00657	0.937372	0.785772
	（As-Ab）/（Ac-Ab）	0.600521	0.652513	0.60496	0.670651	0.620743	0.596949	0.578342	0.539434
	IRF8-KO
	As	0.40925	0.3706	0.3899	0.3891	0.37975	0.30885	0.3667	0.3651
	Ac	0.6612	0.5746	0.6744	0.57755	0.59645	0.55845	0.5927	0.6473
	Ab	0.217828
	As-Ab	0.191422	0.152772	0.172072	0.171272	0.161922	0.0910219	0.148872	0.147272
	Ac-Ab	0.443372	0.356772	0.456572	0.359722	0.378622	0.340622	0.374872	0.429472
	（As-Ab）/（Ac-Ab）	0.431741	0.428206	0.376878	0.476123	0.427661	0.267223	0.397127	0.342914
mock-72h	mock	0.22175	0.23155	0.229	0.228	0.23475	0.2324	0.2305	0.22835
	pGK1.2	2.16575	2.01225	1.98265	1.90775	2.01795	1.97065	1.96525	2.1465
	IRF8-KO	1.1583	1.25505	1.1212	1.2199	1.27535	1.25995	1.24635	1.19905
PEDV-72h	mock	0.2102	0.2171	0.2201	0.2176	0.22145	0.2211	0.2198	0.22115
	pGK1.2	1.12395	1.1472	1.09275	1.07915	0.89495	0.9661	0.9105	1.1268
	IRF8-KO	0.492	0.53155	0.36725	0.50715	0.48915	0.35735	0.4403	0.3932
	mock	0.229537
cell viability	pGK1.2	1.93621	1.78271	1.75311	1.67821	1.78841	1.74111	1.73571	1.91696
absorbance	IRF8-KO	0.928763	1.02551	0.891663	0.990363	1.04581	1.03041	1.01681	0.969512
cytotoxicity	pGK1.2
survival rate	As	1.12395	1.1472	1.09275	1.07915	0.89495	0.9661	0.9105	1.1268
	Ac	2.16575	2.01225	1.98265	1.90775	2.01795	1.97065	1.96525	2.1465
	Ab	0.22405
	As-Ab	0.8999	0.92315	0.8687	0.8551	0.6709	0.74205	0.68645	0.90275
	Ac-Ab	1.9417	1.7882	1.7586	1.6837	1.7939	1.7466	1.7412	1.92245
	（As-Ab）/（Ac-Ab）	0.46346	0.516245	0.493972	0.50787	0.37399	0.424854	0.39424	0.469583
	IRF8-KO
	As	0.492	0.53155	0.36725	0.50715	0.48915	0.35735	0.4403	0.3932
	Ac	1.1583	1.25505	1.1212	1.2199	1.27535	1.25995	1.24635	1.19905
	Ab	0.22405
	As-Ab	0.26795	0.3075	0.1432	0.2831	0.2651	0.1333	0.21625	0.16915
	Ac-Ab	0.93425	1.031	0.89715	0.99585	1.0513	1.0359	1.0223	0.975
	（As-Ab）/（Ac-Ab）	0.286808	0.298254	0.159617	0.28428	0.252164	0.12868	0.211533	0.173487

## Sheet: Figure 2I
IL-6	CT	CT(GAPDH)	ΔCT	Mean ΔCT	ΔΔCT	2^-G	Mean		p
pGK1.2-1	25.8039	15.9029	9.90096	10.4981	-0.597099	1.51267	1.30939	1.0255	1.95268e-05
pGK1.2-1	25.9265	15.5739	10.3526	10.4981	-0.145486	1.1061
pGK1.2-2	25.5357	14.9543	10.5814	10.4981	0.0833589	0.943858	0.851995
pGK1.2-2	25.4545	14.5607	10.8937	10.4981	0.395678	0.760132
pGK1.2-3	25.9693	15.2347	10.7345	10.4981	0.236468	0.848821	0.915113
pGK1.2-3	25.9008	15.3756	10.5251	10.4981	0.0270797	0.981405
IRF8-KO-1	22.1668	14.0764	8.0904	10.4981	-2.40767	5.30615	6.58313	6.25467
IRF8-KO-1	22.2669	14.7433	7.52351	10.4981	-2.97455	7.86012
IRF8-KO-2	22.7629	14.934	7.8289	10.4981	-2.66916	6.3606	6.17121
IRF8-KO-2	22.7494	14.832	7.91748	10.4981	-2.58059	5.98183
IRF8-KO-3	22.7724	14.9531	7.81935	10.4981	-2.67871	6.40283	6.00966
IRF8-KO-3	22.8783	14.8699	8.00839	10.4981	-2.48967	5.61649
IL-8	CT	CT(GAPDH)	ΔCT	Mean ΔCT	ΔΔCT	2^-G	Mean		p
pGK1.2-1	21.975	15.9029	6.07207	6.51501	-0.442938	1.35937	1.23724	1.02528	5.54126e-05
pGK1.2-1	21.9317	15.5739	6.35782	6.51501	-0.157182	1.11511
pGK1.2-2	21.4996	14.9543	6.54535	6.51501	0.0303435	0.979187	0.804939
pGK1.2-2	21.7407	14.5607	7.18	6.51501	0.664997	0.63069
pGK1.2-3	21.6807	15.2347	6.44591	6.51501	-0.0690932	1.04906	1.03367
pGK1.2-3	21.8645	15.3756	6.48888	6.51501	-0.0261264	1.01827
IRF8-KO-1	17.6141	14.0764	3.53777	6.51501	-2.97724	7.87478	8.46007	8.67532
IRF8-KO-1	18.0812	14.7433	3.33783	6.51501	-3.17718	9.04536
IRF8-KO-2	18.345	14.934	3.411	6.51501	-3.104	8.59802	9.45932
IRF8-KO-2	17.9795	14.832	3.14755	6.51501	-3.36746	10.3206
IRF8-KO-3	18.3209	14.9531	3.36781	6.51501	-3.1472	8.85935	8.10657
IRF8-KO-3	18.5064	14.8699	3.63652	6.51501	-2.87849	7.35379
IL-12	CT	CT(GAPDH)	ΔCT	Mean ΔCT	ΔΔCT	2^-G	Mean		p
pGK1.2-1	25.5325	15.9029	9.62957	9.90368	-0.274113	1.20925	1.12665	1.01642	0.00154729
pGK1.2-1	25.4154	15.5739	9.84149	9.90368	-0.0621895	1.04405
pGK1.2-2	25.2404	14.9543	10.2862	9.90368	0.382486	0.767115	0.778633
pGK1.2-2	24.8042	14.5607	10.2435	9.90368	0.339798	0.790152
pGK1.2-3	25.0005	15.2347	9.76572	9.90368	-0.137957	1.10035	1.14396
pGK1.2-3	25.0313	15.3756	9.65565	9.90368	-0.248024	1.18758
IRF8-KO-1	23.3183	14.0764	9.24194	9.90368	-0.661741	1.58199	2.11785	2.03853
IRF8-KO-1	23.239	14.7433	8.49567	9.90368	-1.40801	2.65371
IRF8-KO-2	23.8562	14.934	8.92224	9.90368	-0.981442	1.97444	1.92163
IRF8-KO-2	23.8335	14.832	9.00155	9.90368	-0.902132	1.86883
IRF8-KO-3	23.9501	14.9531	8.99704	9.90368	-0.906644	1.87468	2.07609
IRF8-KO-3	23.5861	14.8699	8.71622	9.90368	-1.18745	2.27751
IFN-β	CT	CT(GAPDH)	ΔCT	Mean ΔCT	ΔΔCT	2^-G	Mean		p
pGK1.2-1	29.2759	15.9029	13.373	13.5569	-0.183892	1.13594	1.03366	1.00661	0.100194
pGK1.2-1	29.2334	15.5739	13.6595	13.5569	0.10256	0.931379
pGK1.2-2	28.5592	14.9543	13.605	13.5569	0.0480221	0.967262	0.891193
pGK1.2-2	28.4126	14.5607	13.8518	13.5569	0.294907	0.815125
pGK1.2-3	28.6787	15.2347	13.4439	13.5569	-0.11299	1.08147	1.09498
pGK1.2-3	28.784	15.3756	13.4083	13.5569	-0.148607	1.1085
IRF8-KO-1	27.4652	14.0764	13.3888	13.5569	-0.168122	1.1236	1.10051	1.26955
IRF8-KO-1	28.1927	14.7433	13.4493	13.5569	-0.107596	1.07743
IRF8-KO-2	28.0489	14.934	13.1149	13.5569	-0.442029	1.35851	1.23853
IRF8-KO-2	28.2273	14.832	13.3953	13.5569	-0.161616	1.11854
IRF8-KO-3	27.9867	14.9531	13.0336	13.5569	-0.523312	1.43725	1.4696
IRF8-KO-3	27.84	14.8699	12.9701	13.5569	-0.586833	1.50195
IL-a	CT	CT(GAPDH)	ΔCT	Mean ΔCT	ΔΔCT	2^-G	Mean		p
pGK1.2-1	24.5559	15.9029	8.65297	9.03869	-0.385716	1.30651	1.24607	1.02127	0.000144095
pGK1.2-1	24.3669	15.5739	8.79302	9.03869	-0.245663	1.18564
pGK1.2-2	23.8301	14.9543	8.87584	9.03869	-0.162846	1.11949	0.918942
pGK1.2-2	24.0766	14.5607	9.51585	9.03869	0.477158	0.718391
pGK1.2-3	24.547	15.2347	9.31223	9.03869	0.273545	0.827284	0.898784
pGK1.2-3	24.4578	15.3756	9.08221	9.03869	0.0435209	0.970284
IRF8-KO-1	21.5372	14.0764	7.46079	9.03869	-1.5779	2.98534	2.98196	2.85436
IRF8-KO-1	22.2074	14.7433	7.46406	9.03869	-1.57463	2.97858
IRF8-KO-2	22.5732	14.934	7.63924	9.03869	-1.39945	2.63801	2.79258
IRF8-KO-2	22.3113	14.832	7.47936	9.03869	-1.55932	2.94716
IRF8-KO-3	22.5325	14.9531	7.57948	9.03869	-1.45921	2.74957	2.78854
IRF8-KO-3	22.409	14.8699	7.53916	9.03869	-1.49953	2.8275
IL-2	CT	CT(GAPDH)	ΔCT	Mean ΔCT	ΔΔCT	2^-G	Mean		p
pGK1.2-1	27.2522	15.9029	11.3493	11.4627	-0.113374	1.08176	1.20348	1.01376	0.044503
pGK1.2-1	26.6304	15.5739	11.0565	11.4627	-0.406211	1.3252
pGK1.2-2	26.5536	14.9543	11.5993	11.4627	0.136627	0.909643	0.84283
pGK1.2-2	26.3893	14.5607	11.8285	11.4627	0.36584	0.776017
pGK1.2-3	26.6451	15.2347	11.4103	11.4627	-0.0523861	1.03698	0.994972
pGK1.2-3	26.9078	15.3756	11.5322	11.4627	0.0695031	0.952966
IRF8-KO-1	25.1949	14.0764	11.1186	11.4627	-0.344149	1.2694	1.27323	1.32521
IRF8-KO-1	25.8532	14.7433	11.1099	11.4627	-0.352819	1.27705
IRF8-KO-2	25.8351	14.934	10.9011	11.4627	-0.561613	1.47592	1.35213
IRF8-KO-2	25.998	14.832	11.166	11.4627	-0.296716	1.22835
IRF8-KO-3	26.1022	14.9531	11.1491	11.4627	-0.313601	1.24281	1.35026
IRF8-KO-3	25.7889	14.8699	10.919	11.4627	-0.543699	1.45771
