# Supplementary material for: Hypomethylated interferon regulatory factor 8 recruits activating protein-2α to attenuate porcine epidemic diarrhea virus infection in porcine jejunum
Source: Front Immunol. 2023 Aug 1;14:1187144. doi: 10.3389/fimmu.2023.1187144 (PMC10427914; doi:10.3389/fimmu.2023.1187144)
Supplement: Supplementary file 3 [file DataSheet_2.zip › Raw data of Figures/Figure 3.xlsx]

## Sheet: Figure 3C
Group	IRF8 mRNA expression	CpG 39	CpG 58	CpG 63	CpG 86	CpG 101**	CpG 115	CpG 127	CpG 139	CpG 157	CpG 177	CpG 180	CpG 190	CpG 209	CpG 211	CpG 232	CpG 235	CpG 239	CpG 245	CpG 276	CpG 297	CpG 308	CpG 312	CpG 317	CpG 320	CpG 323	CpG 329	CpG 331	CpG 346	CpG 353	CpG 358	CpG 363	CpG 372	CpG 378	CpG 381	CpG 386	CpG 405 *	CpG 408	CpG 419	Average Methylation		T.test
C1	1.03479	0.211	0.053	0	0	0.053	0.053	0.421	1	0.947	0.789	0.895	1	0.105	0.053	0	0	0	0	0	0.105	0.842	0.737	1	1	0.842	1	1	0.579	0.947	0.947	0.798	0.737	0.421	0.526	0.263	0.053	0	0	0.457289	0.42543	0.0437407	*
C2	0.824991	0.05	0	0	0	0.15	0.15	0.5	0.95	0.95	0.75	0.75	0.6	0.1	0	0.05	0.05	0	0	0	0.2	0.45	0.9	0.85	0.95	0.85	1	0.95	0.65	0.9	0.7	0.75	0.55	0.35	0.55	0.25	0.1	0	0	0.421053
C3	1.0418	0.15	0	0	0	0.2	0.1	0.5	1	0.85	0.75	0.6	0.7	0.1	0.05	0.05	0	0	0	0.05	0.1	0.65	0.65	0.8	0.9	0.85	1	1	0.6	1	1	0.85	0.7	0.55	0.55	0.15	0.05	0	0	0.434211
C4	1.1529	0.05	0	0	0	0.1	0.1	0.2	0.8	0.65	0.6	0.7	0.75	0.05	0.05	0.05	0.05	0	0	0.05	0.15	0.6	0.75	0.9	0.85	0.75	1	1	0.35	1	0.95	0.85	0.6	0.45	0.6	0.2	0.05	0.05	0	0.402632
C5	0.962129	0.105	0	0.053	0	0.158	0.105	0.421	1	0.947	0.684	0.526	0.579	0.053	0.053	0	0	0	0	0	0.263	0.737	0.947	0.895	0.895	0.632	1	0.947	0.947	0.947	0.842	0.895	0.474	0.474	0.526	0.263	0	0.053	0	0.432132
C6	1.02125	0.1	0.1	0	0.1	0.1	0.15	0.55	0.95	0.75	0.55	0.55	0.45	0.05	0	0	0	0	0	0	0.05	0.55	0.85	0.9	1	1	1	0.95	0.6	1	0.9	0.85	0.45	0.4	0.35	0.15	0	0	0	0.405263
P1	2.86153	0	0.053	0	0	0.105	0.211	0.579	0.947	0.842	0.789	0.579	0.579	0.053	0	0	0.053	0	0	0	0.211	0.474	0.684	0.947	0.947	0.789	1	1	0.474	1	0.947	0.737	0.474	0.421	0.474	0.158	0	0	0	0.408605	0.399645
P2	2.77247	0.05	0.05	0.05	0	0.05	0	0.25	0.9	0.8	0.6	0.55	0.5	0.05	0	0	0	0	0	0	0.15	0.5	0.55	0.85	0.9	0.75	1	1	0.4	0.9	0.85	0.8	0.5	0.4	0.4	0.25	0	0	0	0.369737
P3	3.32043	0.15	0	0.05	0	0	0.1	0.45	0.85	0.95	0.75	0.8	0.55	0	0.05	0	0.05	0	0.05	0	0.15	0.7	0.75	0.9	1	0.8	1	1	0.526	1	0.75	0.632	0.6	0.4	0.5	0.3	0	0	0	0.416
P4	2.56694	0.056	0.056	0.056	0	0.056	0.167	0.333	0.889	0.722	0.722	0.611	0.667	0	0.056	0	0	0	0	0	0.167	0.722	0.833	0.833	0.944	0.778	0.944	1	0.5	0.944	0.889	0.778	0.722	0.611	0.5	0.278	0	0	0	0.416684
P5	2.45485	0.05	0.15	0	0.05	0.05	0	0.2	0.95	0.95	0.75	0.8	0.7	0.05	0.05	0	0	0	0	0.05	0.15	0.45	0.7	0.9	0.9	0.5	1	1	0.55	0.95	0.9	0.75	0.55	0.4	0.5	0.15	0	0	0	0.398684
P6	3.14244	0.05	0	0	0	0	0.05	0.15	0.9	0.8	0.65	0.6	0.45	0.1	0	0	0	0	0	0	0.05	0.55	0.85	0.9	1	1	1	0.95	0.6	1	0.9	0.85	0.45	0.4	0.35	0.15	0	0	0	0.388158
	Pearson Correlation R	-0.361	0.128	0.341	-0.19	-0.753	-0.162	-0.346	-0.446	-0.04	0.111	-0.047	-0.4	-0.478	-0.173	-0.561	0.091	0	0.441	-0.231	-0.062	-0.219	-0.346	0.032	0.248	-0.066	-0.202	0.334	-0.403	0.146	-0.144	-0.557	-0.2	0.066	-0.438	0.034	-0.656	-0.412	0	-0.571
	Sig(P)	0.249	0.693	0.277	0.554	0.005	0.616	0.271	0.146	0.903	0.731	0.886	0.198	0.116	0.59	0.058	0.778	0	0.151	0.471	0.848	0.494	0.271	0.922	0.437	0.84	0.529	0.288	0.194	0.65	0.725	0.06	0.534	0.838	0.155	0.916	0.021	0.184	0	0.052
		CpG 39	CpG 58	CpG 63	CpG 86	CpG 101**	CpG 115	CpG 127	CpG 139	CpG 157	CpG 177	CpG 180	CpG 190	CpG 209	CpG 211	CpG 232	CpG 235	CpG 239	CpG 245	CpG 276	CpG 297	CpG 308	CpG 312	CpG 317	CpG 320	CpG 323	CpG 329	CpG 331	CpG 346	CpG 353	CpG 358	CpG 363	CpG 372	CpG 378	CpG 381	CpG 386	CpG 405 *	CpG 408	CpG 419	Average Methylation
Average methylation status	Ctrl	0.111	0.0255	0.00883333	0.0166667	0.126833	0.109667	0.432	0.95	0.849	0.687167	0.670167	0.679833	0.0763333	0.0343333	0.025	0.0166667	0	0	0.0166667	0.144667	0.638167	0.805667	0.890833	0.9325	0.820667	1	0.9745	0.621	0.965667	0.889833	0.832167	0.585167	0.440833	0.517	0.212667	0.0421667	0.0171667	0
	PEDV	0.0593333	0.0515	0.026	0.00833333	0.0435	0.088	0.327	0.906	0.844	0.710167	0.656667	0.574333	0.0421667	0.026	0	0.0171667	0	0.00833333	0.00833333	0.146333	0.566	0.727833	0.888333	0.9485	0.7695	0.990667	0.991667	0.508333	0.965667	0.872667	0.757833	0.549333	0.438667	0.454	0.214333	0	0	0
	T.Test(P)	0.139833	0.379027	0.267821	0.664251	0.0110889	0.588664	0.237283	0.239424	0.938558	0.644141	0.857806	0.249307	0.104889	0.612568	0.0493322	0.9743	#DIV/0!	0.340893	0.549014	0.965971	0.35334	0.2533	0.938954	0.616313	0.547318	0.340893	0.252349	0.204457	1	0.746883	0.0686416	0.581445	0.962125	0.181039	0.963851	0.021081	0.145157	#DIV/0!

## Sheet: Figure 3F
	firefly	Renilla	firefly/Renilla	Mean	Normalization	Normalization Mean	SD
（-1~-300） Control	43690	1200	36.4083	36.9608	0.992699	1.00776	0.126343	0.89353
	44030	1040	42.3365		1.15434
	44560	1200	37.1333		1.01247
	43140	1280	33.7031		0.91894
	43510	1040	41.8365		1.1407
	43700	1440	30.3472		0.827439
（-1~-500） Fragment 1	2155610	6050	356.299	332.442	9.71475	9.06426	1.43004	7.75786e-08
	2313180	6760	342.186		9.32995
	2276790	6370	357.424		9.74542
	2280050	6040	377.492		10.2926
	2296830	6940	330.955		9.02373
	1513030	6570	230.294		6.27912
（-1~-1000） Fragment 2	2486520	6907	360	386.823	9.81566	10.547	2.47151	2.63897e-06
	2582240	6790	380.3		10.3692
	3075390	6150	500.063		13.6346
	2633150	8770	300.245		8.1864
	2568410	8850	290.216		7.91294
	3077910	6280	490.113		13.3633
PGL3-basic+PRL-TK	40670	1160	35.0603	36.6761	0.955945	1	0.0568019
	42080	1240	33.9355		0.925275
	43510	1090	39.9174		1.08838
	40540	1080	37.537		1.02347
	43700	1200	36.4167		0.992926
	43140	1160	37.1897		1.014
