# Supplementary material for: Hypomethylated interferon regulatory factor 8 recruits activating protein-2α to attenuate porcine epidemic diarrhea virus infection in porcine jejunum
Source: Front Immunol. 2023 Aug 1;14:1187144. doi: 10.3389/fimmu.2023.1187144 (PMC10427914; doi:10.3389/fimmu.2023.1187144)
Supplement: Supplementary file 3 [file DataSheet_2.zip › Raw data of Figures/Figure 4.xlsx]

## Sheet: Figure 4A
IRF8	CT	CT(GAPDH)	ΔCT	Mean ΔCT	ΔΔCT	2^-G	Mean
control-1	28.4586067199707	17.9821052551269	10.4765	10.6186	-0.14211	1.10352	1.12084	1.00839
control-1	28.4260425567626	17.9941453933715	10.4319	10.6186	-0.186715	1.13817
control-2	28.5177059173583	18.0647573471069	10.4529	10.6186	-0.165663	1.12168	1.00122
control-2	28.7790306091308	17.9772281646728	10.8018	10.6186	0.183191	0.880753
control-3	28.6478797912597	18.0315370559692	10.6163	10.6186	-0.00226908	1.00157	0.903112
control-3	28.9336338043212	18.0014553070068	10.9322	10.6186	0.313567	0.80465
5'-Aza-2dC-1	23.0930885314941	18.2638874053955	4.8292	10.6186	-5.78941	55.3078	58.8719	61.4573
5'-Aza-2dC-1	22.8706420898437	18.2163352966308	4.65431	10.6186	-5.96431	62.4359
5'-Aza-2dC-2	23.0097846984863	18.4242439270019	4.58554	10.6186	-6.03307	65.484	60.1878
5'-Aza-2dC-2	23.1714099884033	18.3313102722167	4.8401	10.6186	-5.77851	54.8915
5'-Aza-2dC-3	22.9962947845458	18.5255756378173	4.47072	10.6186	-6.14789	70.9088	65.3121
5'-Aza-2dC-3	23.1179508209228	18.39937210083	4.71858	10.6186	-5.90003	59.7155

## Sheet: Figure 4B
M	CT	CT(GAPDH)	ΔCT	Mean ΔCT	ΔΔCT	2^-G	Mean
pCpGL-basic-1	19.5254	18.6387	0.88665	1.19227	-0.305621	1.23595	1.1644	1.00772
pCpGL-basic-1	19.614	18.5498	1.06417	1.19227	-0.128101	1.09285
pCpGL-basic-2	19.5041	18.1639	1.34019	1.19227	0.147923	0.902549	0.923497
pCpGL-basic-2	19.3319	18.0571	1.27473	1.19227	0.082461	0.944445
pCpGL-basic-3	19.9207	18.748	1.17272	1.19227	-0.0195478	1.01364	0.935246
pCpGL-basic-3	19.8767	18.4615	1.41516	1.19227	0.222886	0.85685
IRF8-P1-1	16.0313	18.1621	-2.13078	1.19227	-3.32305	10.0078	9.22315	9.50056
IRF8-P1-1	16.2966	18.1813	-1.88472	1.19227	-3.07699	8.43853
IRF8-P1-2	16.8344	18.1951	-1.3607	1.19227	-2.55297	5.86841	8.54454
IRF8-P1-2	16.5301	18.8259	-2.29581	1.19227	-3.48809	11.2207
IRF8-P1-3	16.404	18.9763	-2.57237	1.19227	-3.76464	13.5916	10.734
IRF8-P1-3	16.4519	18.2372	-1.78527	1.19227	-2.97754	7.87642
IRF8-P2-1	15.1085	18.6239	-3.51537	1.19227	-4.70764	26.1301	27.2579	26.2435
IRF8-P2-1	15.2309	18.8657	-3.63482	1.19227	-4.8271	28.3858
IRF8-P2-2	15.3378	18.8379	-3.50007	1.19227	-4.69235	25.8545	28.1865
IRF8-P2-2	15.1885	18.9278	-3.73934	1.19227	-4.93161	30.5185
IRF8-P2-3	15.4246	18.8272	-3.40261	1.19227	-4.59488	24.1656	23.2861
IRF8-P2-3	15.4199	18.7135	-3.29358	1.19227	-4.48585	22.4065

## Sheet: Figure 4C
M	CT	CT(GAPDH)	ΔCT	Mean ΔCT	ΔΔCT	2^-G	Mean
control-1	19.0832	17.7169	1.36629	1.41265	-0.0463627	1.03266	0.899083	1.00854
control-1	19.4509	17.6527	1.79816	1.41265	0.385509	0.765509
control-2	19.1877	17.9856	1.20215	1.41265	-0.2105	1.15709	1.05718
control-2	19.3361	17.8605	1.47565	1.41265	0.0629919	0.957277
control-3	19.2197	17.851	1.36862	1.41265	-0.0440342	1.03099	1.06936
control-3	19.0227	17.7576	1.26505	1.41265	-0.147604	1.10773
IRF8-P1-1	22.1414	18.2253	3.91614	1.41265	2.50348	0.17635	0.123375	0.117244
IRF8-P1-1	22.389	17.1481	5.24093	1.41265	3.82828	0.0704002
IRF8-P1-2	22.5532	17.97	4.58316	1.41265	3.1705	0.111067	0.127519
IRF8-P1-2	22.2371	18.0283	4.20879	1.41265	2.79614	0.143972
IRF8-P1-3	22.5681	17.8367	4.73134	1.41265	3.31869	0.100225	0.100837
IRF8-P1-3	22.4543	17.7405	4.71383	1.41265	3.30118	0.101449
IRF8-P2-1	22.319	18.2589	4.06015	1.41265	2.6475	0.159597	0.164983	0.140896
IRF8-P2-1	22.1556	18.1897	3.96592	1.41265	2.55326	0.170369
IRF8-P2-2	22.4069	18.1339	4.27293	1.41265	2.86028	0.137712	0.13277
IRF8-P2-2	22.5008	18.1204	4.38037	1.41265	2.96772	0.127828
IRF8-P2-3	22.1224	17.7503	4.37209	1.41265	2.95944	0.128564	0.124936
IRF8-P2-3	22.4101	17.9542	4.45592	1.41265	3.04327	0.121307

## Sheet: Figure 4D
	firefly	Renilla	firefly/Renilla	Mean	Normalization	Normalization Mean	SD	T.test
SP1-OE +IRF8-P1（Unmethylated） +PRL-TK	5867990	1620	3622.22	3845.32	69.3147	73.5842	13.9921	2.58351e-07
	4597090	1040	4420.28		84.5865
	5087790	1760	2890.79		55.3182
	6352940	1370	4637.18		88.7371
	5910320	1880	3143.79		60.1595
	6275080	1440	4357.69		83.3889
SP1-OE +IRF8-P1（Methylated） +PRL-TK	450980	1570	287.248	204.908	5.49679	3.92111	1.10193
	480240	2780	172.748		3.30571
	452020	1730	261.283		4.99992
	440000	2170	202.765		3.88011
	437390	2720	160.805		3.07717
	446800	3090	144.595		2.76698
AP-2α-OE +IRF8-P2（Unmethylated） +PRL-TK	5081130	1470	3456.55	3051.24	66.0668	58.32	4.90675	6.79355e-11
	4931270	1540	3202.12		61.2038
	5034580	1720	2927.08		55.9468
	5006220	1640	3052.57		58.3454
	5059840	1870	2705.8		51.7172
	5126580	1730	2963.34		56.6398
AP-2α-OE +IRF8-P2（Methylated） +PRL-TK	155760	1860	83.7419	68.1101	1.6006	1.30182	0.306466
	141280	2330	60.6352		1.15895
	195450	3170	61.6562		1.17846
	185790	3750	49.544		0.946959
	164020	2670	61.4307		1.17416
	174140	1900	91.6526		1.7518
pcDNA3.1+pGL3-basic +PRL-TK （P1）	107370	1520	70.6382	52.2575	1.35173	1	0.191327	7.85607e-05
	96150	2160	44.5139		0.851818
	95590	2180	43.8486		0.839087
	95920	1810	52.9945		1.0141
	104660	2220	47.1441		0.902151
	112620	2070	54.4058		1.04111
pcDNA3.1+pGL3-basic +PRL-TK （P2）	93370	1700	54.9235	52.319	1.04978	1	0.177437	0.0633728
	90800	1840	49.3478		0.94321
	101550	2730	37.1978		0.71098
	96380	1680	57.369		1.09652
	102480	2040	50.2353		0.960172
	101800	1570	64.8408		1.23933

## Sheet: Figure 4G
	firefly	Renilla	firefly/Renilla	Mean	Normalization	Normalization Mean	SD	T.test
IRF8（WT）+PRL-TK	152200	1930	78.8601	75.8937	2.33915	2.25116	0.132478	9.92595e-10
	154110	2030	75.9163		2.25183
	150000	2210	67.8733		2.01326
	155770	1940	80.2938		2.38168
	153050	1960	78.0867		2.31621
	152380	2050	74.3317		2.20483
IRF8（Mut）+PRL-TK	65930	1860	35.4462	35.2176	1.05141	1.04463	0.0221525	0.0739068
	66350	1890	35.1058		1.04131
	66190	1940	34.1186		1.01203
	66370	1910	34.7487		1.03072
	65850	1850	35.5946		1.05581
	67140	1850	36.2919		1.07649
IRF8（Del）+PRL-TK	54860	1780	30.8202	32.3264	0.914191	0.958868	0.0352885	0.131147
	59390	1760	33.7443		1.00093
	58740	1820	32.2747		0.957334
	57930	1750	33.1029		0.981899
	58420	1770	33.0056		0.979015
	57370	1850	31.0108		0.919844
PGL3-basic+PRL-TK	44800	1320	33.9394	33.7131	1.00671	1	0.0500929
	45250	1300	34.8077		1.03247
	46260	1430	32.3497		0.959557
	44160	1320	33.4545		0.99233
	44120	1400	31.5143		0.934778
	44180	1220	36.2131		1.07416

## Sheet: Figure 4H
	firefly	Renilla	firefly/Renilla	Mean	Normalization	Normalization Mean	SD	T.test
IRF8（WT）+pCDNA3.1+PRL-TK	166060	2030	81.803	75.3179	2.51419	2.31488	0.110401	1.07422e-10
	152090	2140	71.0701		2.18432
	165390	2180	75.867		2.33175
	164510	2190	75.1187		2.30875
	163730	2230	73.4215		2.25659
	164180	2200	74.6273		2.29365
IRF8（Mut）+pCDNA3.1+PRL-TK	57510	1790	32.1285	33.3681	0.98746	1.02556	0.0336724	0.283264
	57840	1710	33.8246		1.03959
	58610	1690	34.6805		1.06589
	58260	1700	34.2706		1.0533
	56110	1750	32.0629		0.985443
	57840	1740	33.2414		1.02166
IRF8（Del）+pCDNA3.1+PRL-TK	60810	1720	35.3547	33.9196	1.08662	1.04251	0.0326242	0.0854968
	59820	1730	34.578		1.06275
	59610	1790	33.3017		1.02352
	60770	1840	33.0272		1.01508
	60160	1740	34.5747		1.06264
	59480	1820	32.6813		1.00445
PGL3-basic+pCNDA3.1+PRL-TK	41270	1360	30.3456	32.5365	0.932663	1	0.043751
	41020	1310	31.313		0.962396
	42150	1270	33.189		1.02005
	42660	1250	34.128		1.04891
	42000	1280	32.8125		1.00848
	41120	1230	33.4309		1.02749
IRF8（WT）+AP-2α-OE +PRL-TK	633210	2430	260.58	259.091	8.00886	7.96308	0.107468	7.17735e-16
	633030	2440	259.439		7.97377
	633200	2390	264.937		8.14277
	629640	2450	256.996		7.8987
	634220	2460	257.813		7.92381
	634400	2490	254.779		7.83057
IRF8（Mut）+AP-2α-OE +PRL-TK	57970	1640	35.3476	33.8699	1.0864	1.04098	0.0371851	0.468697
	55710	1650	33.7636		1.03772
	57990	1640	35.3598		1.08677
	56330	1720	32.75		1.00656
	56640	1730	32.7399		1.00625
	56540	1700	33.2588		1.0222
IRF8（Del）+AP-2α-OE +PRL-TK	65410	1840	35.5489	35.0146	1.09259	1.07616	0.0273066	0.0813879
	65590	1830	35.8415		1.10158
	66610	1860	35.8118		1.10067
	65730	1910	34.4136		1.05769
	62190	1850	33.6162		1.03319
	65180	1870	34.8556		1.07128
