# Supplementary material for: Hypomethylated interferon regulatory factor 8 recruits activating protein-2α to attenuate porcine epidemic diarrhea virus infection in porcine jejunum
Source: Front Immunol. 2023 Aug 1;14:1187144. doi: 10.3389/fimmu.2023.1187144 (PMC10427914; doi:10.3389/fimmu.2023.1187144)
Supplement: Supplementary file 3 [file DataSheet_2.zip › Raw data of Figures/Figure 5.xlsx]

## Sheet: Figure 5G
CHI3L1	CT	CT(GAPDH)	ΔCT	Mean ΔCT	ΔΔCT	2^-G	Mean		log2fold change
PEDV-1	25.3551	17.1978	8.15726	8.51415	-0.356889	1.28066	1.15967	1.00914
PEDV-1	25.6195	17.1601	8.4594	8.51415	-0.0547531	1.03868
PEDV-2	25.9262	17.1701	8.75608	8.51415	0.241924	0.845617	0.880388
PEDV-2	25.7161	17.0741	8.64206	8.51415	0.127904	0.91516
PEDV-3	25.8297	17.3808	8.44894	8.51415	-0.0652092	1.04624	0.98737
PEDV-3	25.9313	17.3101	8.62117	8.51415	0.107022	0.928502
IRF8-KO+PEDV-1	21.0906	17.0996	3.99091	8.51415	-4.52324	22.9949	23.2465	19.6854	-4.28592261872949
IRF8-KO+PEDV-1	21.2037	17.244	3.95968	8.51415	-4.55447	23.4981
IRF8-KO+PEDV-2	21.0091	16.8615	4.14757	8.51415	-4.36658	20.6287	19.5088
IRF8-KO+PEDV-2	21.0525	16.7391	4.31339	8.51415	-4.20076	18.3889
IRF8-KO+PEDV-3	21.2151	16.7717	4.44337	8.51415	-4.07078	16.8046	16.3009
IRF8-KO+PEDV-3	21.2136	16.681	4.53256	8.51415	-3.98159	15.7972
mock1	28.4301	17.4813	10.9489	8.51415	2.43472	0.18496	0.157731	0.175659	2.52228211128618
mock1	28.9106	17.4586	11.452	8.51415	2.93786	0.130502
mock2	28.9321	17.8949	11.0372	8.51415	2.52306	0.173974	0.177239
mock2	28.8457	17.8616	10.984	8.51415	2.46989	0.180505
mock3	28.9289	17.7785	11.1504	8.51415	2.63626	0.160845	0.192007
mock3	28.8742	18.1962	10.6779	8.51415	2.16379	0.223169
PLET1	CT	CT(GAPDH)	ΔCT	Mean ΔCT	ΔΔCT	2^-G	Mean		log2fold change
PEDV-1	23.9217	17.1978	6.72383	7.13837	-0.414545	1.33288	1.14351	1.01246
PEDV-1	24.3662	17.1601	7.20609	7.13837	0.0677222	0.954143
PEDV-2	24.5167	17.1701	7.34656	7.13837	0.208184	0.865626	0.852299
PEDV-2	24.4658	17.0741	7.39168	7.13837	0.253307	0.838971
PEDV-3	24.5256	17.3808	7.14477	7.13837	0.006399	0.995574	1.04156
PEDV-3	24.3274	17.3101	7.0173	7.13837	-0.121067	1.08754
IRF8-KO+PEDV-1	27.7049	17.0996	10.6052	7.13837	3.46684	0.0904434	0.0891174	0.0679714	3.89678771704681
IRF8-KO+PEDV-1	27.8922	17.244	10.6481	7.13837	3.50978	0.0877914
IRF8-KO+PEDV-2	27.6007	16.8615	10.7392	7.13837	3.60078	0.0824247	0.0821851
IRF8-KO+PEDV-2	27.4867	16.7391	10.7476	7.13837	3.60919	0.0819456
IRF8-KO+PEDV-3	28.8764	16.7717	12.1047	7.13837	4.96632	0.0319882	0.0326115
IRF8-KO+PEDV-3	28.7305	16.681	12.0495	7.13837	4.91117	0.0332347
mock1	27.9273	17.4813	10.446	7.13837	3.30762	0.100996	0.100754	0.127837	2.9854848549151
mock1	27.9115	17.4586	10.4529	7.13837	3.31456	0.100512
mock2	27.8555	17.8949	9.96065	7.13837	2.82228	0.141387	0.137568
mock2	27.9024	17.8616	10.0408	7.13837	2.90239	0.13375
mock3	27.9206	17.7785	10.1421	7.13837	3.0037	0.12468	0.145188
mock3	27.928	18.1962	9.73176	7.13837	2.59339	0.165696
GPR87	CT	CT(GAPDH)	ΔCT	Mean ΔCT	ΔΔCT	2^-G	Mean		log2fold change
PEDV-1	26.1378	17.1978	8.93993	8.8968	0.0431348	0.970544	0.910097	1.01412
PEDV-1	26.2919	17.1601	9.13186	8.8968	0.23506	0.84965
PEDV-2	26.2307	17.1701	9.06059	8.8968	0.163795	0.892674	0.878795
PEDV-2	26.1803	17.0741	9.10617	8.8968	0.209368	0.864916
PEDV-3	25.9788	17.3808	8.59795	8.8968	-0.298847	1.23016	1.25347
PEDV-3	25.8544	17.3101	8.54429	8.8968	-0.35251	1.27678
IRF8-KO+PEDV-1	30.9351	17.0996	13.8354	8.8968	4.93861	0.0326084	0.0321829	0.0379334	4.74061766107862
IRF8-KO+PEDV-1	31.1176	17.244	13.8736	8.8968	4.97676	0.0317574
IRF8-KO+PEDV-2	29.7198	16.8615	12.8583	8.8968	3.96149	0.0641906	0.0567222
IRF8-KO+PEDV-2	29.9796	16.7391	13.2404	8.8968	4.34362	0.0492538
IRF8-KO+PEDV-3	30.9303	16.7717	14.1586	8.8968	5.26179	0.0260641	0.024895
IRF8-KO+PEDV-3	30.9752	16.681	14.2942	8.8968	5.39739	0.0237259
mock1	29.2089	17.4813	11.7276	8.8968	2.83078	0.140556	0.150662	0.137141	2.88650127601591
mock1	28.9923	17.4586	11.5338	8.8968	2.63695	0.160767
mock2	29.5812	17.8949	11.6863	8.8968	2.78952	0.144634	0.14064
mock2	29.6299	17.8616	11.7683	8.8968	2.87148	0.136647
mock3	29.9808	17.7785	12.2024	8.8968	3.30556	0.101141	0.12012
mock3	29.9388	18.1962	11.7426	8.8968	2.84582	0.139098
CMPK2	CT	CT(GAPDH)	ΔCT	Mean ΔCT	ΔΔCT	2^-G	Mean		log2fold change
PEDV-1	26.9136	17.1978	9.71577	9.93626	-0.220482	1.16512	1.14392	1.0077
PEDV-1	26.9293	17.1601	9.76926	9.93626	-0.167	1.12272
PEDV-2	27.2117	17.1701	10.0416	9.93626	0.105376	0.929563	0.876954
PEDV-2	27.289	17.0741	10.2149	9.93626	0.278681	0.824345
PEDV-3	27.1993	17.3808	9.81853	9.93626	-0.117727	1.08502	1.00224
PEDV-3	27.3675	17.3101	10.0574	9.93626	0.121153	0.919453
IRF8-KO+PEDV-1	24.5751	17.0996	7.47548	9.93626	-2.46077	5.50511	5.54142	4.39967	-2.12632215731215
IRF8-KO+PEDV-1	24.7006	17.244	7.45658	9.93626	-2.47968	5.57774
IRF8-KO+PEDV-2	24.4275	16.8615	7.56602	9.93626	-2.37024	5.17026	4.76968
IRF8-KO+PEDV-2	24.5481	16.7391	7.80892	9.93626	-2.12733	4.3691
IRF8-KO+PEDV-3	25.1578	16.7717	8.38608	9.93626	-1.55018	2.92853	2.88791
IRF8-KO+PEDV-3	25.1077	16.681	8.42667	9.93626	-1.50959	2.84728
mock1	29.6447	17.4813	12.1634	9.93626	2.22719	0.213574	0.211454	0.18686	2.43104297710187
mock1	29.651	17.4586	12.1924	9.93626	2.25612	0.209334
mock2	30.5543	17.8949	12.6594	9.93626	2.72318	0.15144	0.132777
mock2	30.9293	17.8616	13.0677	9.93626	3.13145	0.114114
mock3	29.9356	17.7785	12.1572	9.93626	2.22091	0.214506	0.216349
mock3	30.3288	18.1962	12.1326	9.93626	2.19634	0.218191
CDKN1C	CT	CT(GAPDH)	ΔCT	Mean ΔCT	ΔΔCT	2^-G	Mean		log2fold change
PEDV-1	30.6645	17.1978	13.4666	13.9382	-0.471589	1.38664	1.3447	1.03973
PEDV-1	30.7167	17.1601	13.5567	13.9382	-0.381567	1.30276
PEDV-2	31.9353	17.1701	14.7652	13.9382	0.826924	0.56373	0.794339
PEDV-2	30.9768	17.0741	13.9027	13.9382	-0.0355515	1.02495
PEDV-3	31.4252	17.3808	14.0444	13.9382	0.106168	0.929052	0.980148
PEDV-3	31.204	17.3101	13.8939	13.9382	-0.0443845	1.03124
IRF8-KO+PEDV-1	29.4923	17.0996	12.3926	13.9382	-1.54559	2.91923	2.96907	3.32143	-1.67559837081957
IRF8-KO+PEDV-1	29.5882	17.244	12.3442	13.9382	-1.59403	3.01891
IRF8-KO+PEDV-2	28.9375	16.8615	12.076	13.9382	-1.86229	3.63583	3.5851
IRF8-KO+PEDV-2	28.8559	16.7391	12.1168	13.9382	-1.82145	3.53437
IRF8-KO+PEDV-3	28.7995	16.7717	12.0278	13.9382	-1.91046	3.75928	3.41011
IRF8-KO+PEDV-3	29.0053	16.681	12.3243	13.9382	-1.61398	3.06095
mock1	28.2174	17.4813	10.7361	13.9382	-3.20214	9.20322	9.72251	8.64512	-3.05568033031999
mock1	28.0404	17.4586	10.5818	13.9382	-3.3564	10.2418
mock2	28.6011	17.8949	10.7062	13.9382	-3.23204	9.39596	8.32904
mock2	28.9395	17.8616	11.0778	13.9382	-2.86039	7.26211
mock3	28.233	17.7785	10.4545	13.9382	-3.48375	11.187	7.88381
mock3	29.9389	18.1962	11.7427	13.9382	-2.19555	4.58063
TMEM74B	CT	CT(GAPDH)	ΔCT	Mean ΔCT	ΔΔCT	2^-G	Mean		log2fold change
PEDV-1	31.6325	17.1978	14.4347	14.6803	-0.245555	1.18555	0.906051	1.02934
PEDV-1	32.5148	17.1601	15.3547	14.6803	0.674489	0.626554
PEDV-2	31.749	17.1701	14.5789	14.6803	-0.101375	1.0728	0.975462
PEDV-2	31.9418	17.0741	14.8677	14.6803	0.187495	0.878129
PEDV-3	31.6072	17.3808	14.2264	14.6803	-0.45386	1.3697	1.20651
PEDV-3	31.9292	17.3101	14.6191	14.6803	-0.0611939	1.04333
IRF8-KO+PEDV-1	28.8913	17.0996	11.7917	14.6803	-2.88855	7.40528	6.4182	4.13147	-2.0049308910712
IRF8-KO+PEDV-1	29.483	17.244	12.239	14.6803	-2.44125	5.43113
IRF8-KO+PEDV-2	29.7586	16.8615	12.8971	14.6803	-1.78319	3.44186	3.22295
IRF8-KO+PEDV-2	29.8325	16.7391	13.0934	14.6803	-1.5869	3.00404
IRF8-KO+PEDV-3	29.9447	16.7717	13.173	14.6803	-1.50727	2.84272	2.75325
IRF8-KO+PEDV-3	29.9478	16.681	13.2668	14.6803	-1.41347	2.66377
mock1	34.7574	17.4813	17.2762	14.6803	2.5959	0.165408	0.173605	0.21158	2.2824449457938
mock1	34.5984	17.4586	17.1398	14.6803	2.45956	0.181802
mock2	34.4281	17.8949	16.5332	14.6803	1.85298	0.27682	0.209459
mock2	35.3569	17.8616	17.4953	14.6803	2.81504	0.142098
mock3	34.3883	17.7785	16.6099	14.6803	1.9296	0.262502	0.251677
mock3	34.9303	18.1962	16.734	14.6803	2.05378	0.240852
SERPINB2	CT	CT(GAPDH)	ΔCT	Mean ΔCT	ΔΔCT	2^-G	Mean		log2fold change
PEDV-1	26.936	17.1978	9.73819	10.2513	-0.513133	1.42715	1.192	1.01737
PEDV-1	27.475	17.1601	10.315	10.2513	0.0636357	0.95685
PEDV-2	27.6623	17.1701	10.4921	10.2513	0.24081	0.84627	0.834328
PEDV-2	27.6075	17.0741	10.5334	10.2513	0.282113	0.822386
PEDV-3	27.6032	17.3808	10.2224	10.2513	-0.0289413	1.02026	1.02579
PEDV-3	27.517	17.3101	10.2068	10.2513	-0.0444843	1.03131
IRF8-KO+PEDV-1	24.6694	17.0996	7.5698	10.2513	-2.68153	6.41534	6.66002	6.68042	-2.71509223886668
IRF8-KO+PEDV-1	24.7078	17.244	7.46375	10.2513	-2.78758	6.90471
IRF8-KO+PEDV-2	23.8479	16.8615	6.98642	10.2513	-3.2649	9.61245	9.22301
IRF8-KO+PEDV-2	23.8475	16.7391	7.10833	10.2513	-3.143	8.83357
IRF8-KO+PEDV-3	24.935	16.7717	8.16333	10.2513	-2.088	4.25158	4.15823
IRF8-KO+PEDV-3	24.9091	16.681	8.22811	10.2513	-2.02321	4.06488
mock1	30.1029	17.4813	12.6216	10.2513	2.37026	0.193411	0.176838	0.149656	2.76512433208249
mock1	30.3514	17.4586	12.8928	10.2513	2.64146	0.160266
mock2	31.1657	17.8949	13.2708	10.2513	3.01949	0.123323	0.118434
mock2	31.2516	17.8616	13.39	10.2513	3.13865	0.113546
mock3	30.9339	17.7785	13.1554	10.2513	2.90409	0.133593	0.153696
mock3	30.9721	18.1962	12.7758	10.2513	2.52451	0.173798
SPINK14	CT	CT(GAPDH)	ΔCT	Mean ΔCT	ΔΔCT	2^-G	Mean		log2fold change
PEDV-1	28.2289	17.1978	11.031	11.1681	-0.13701	1.09962	1.13829	1.0114
PEDV-1	28.0931	17.1601	10.933	11.1681	-0.235069	1.17696
PEDV-2	28.617	17.1701	11.4469	11.1681	0.278854	0.824246	0.821654
PEDV-2	28.5301	17.0741	11.456	11.1681	0.287954	0.819063
PEDV-3	28.5828	17.3808	11.202	11.1681	0.0339567	0.976738	1.07425
PEDV-3	28.2495	17.3101	10.9394	11.1681	-0.228685	1.17177
IRF8-KO+PEDV-1	29.9289	17.0996	12.8293	11.1681	1.66121	0.316173	0.348429	0.460022	1.13658023383591
IRF8-KO+PEDV-1	29.8054	17.244	12.5614	11.1681	1.39333	0.380685
IRF8-KO+PEDV-2	28.929	16.8615	12.0675	11.1681	0.899476	0.536081	0.540147
IRF8-KO+PEDV-2	28.785	16.7391	12.0458	11.1681	0.87776	0.544212
IRF8-KO+PEDV-3	28.9335	16.7717	12.1618	11.1681	0.99377	0.502164	0.491489
IRF8-KO+PEDV-3	28.9055	16.681	12.2245	11.1681	1.05645	0.480814
CAPN14	CT	CT(GAPDH)	ΔCT	Mean ΔCT	ΔΔCT	2^-G	Mean		log2fold change
PEDV-1	30.2326	17.1978	13.0348	13.6426	-0.607865	1.524	1.06946	1.06717
PEDV-1	31.5042	17.1601	14.3442	13.6426	0.70155	0.614911
PEDV-2	30.6422	17.1701	13.4721	13.6426	-0.170561	1.1255	0.935117
PEDV-2	31.1419	17.0741	14.0678	13.6426	0.425196	0.744737
PEDV-3	30.3486	17.3808	12.9678	13.6426	-0.674831	1.59641	1.19694
PEDV-3	31.2793	17.3101	13.9691	13.6426	0.32651	0.797463
IRF8-KO+PEDV-1	33.2483	17.0996	16.1486	13.6426	2.50598	0.176045	0.094831	0.119686	3.15646328375947
IRF8-KO+PEDV-1	37.0851	17.244	19.8411	13.6426	6.19845	0.013617
IRF8-KO+PEDV-2	33.0711	16.8615	16.2096	13.6426	2.56695	0.168761	0.176453
IRF8-KO+PEDV-2	32.8229	16.7391	16.0837	13.6426	2.44108	0.184145
IRF8-KO+PEDV-3	33.3179	16.7717	16.5462	13.6426	2.90358	0.13364	0.0877741
IRF8-KO+PEDV-3	34.9002	16.681	18.2192	13.6426	4.57662	0.0419083
mock1	33.749	17.4813	16.2678	13.6426	2.62513	0.16209	0.149586	0.177749	2.58588017220171
mock1	33.9681	17.4586	16.5095	13.6426	2.86689	0.137082
mock2	34.2919	17.8949	16.397	13.6426	2.75438	0.148201	0.22133
mock2	33.2681	17.8616	15.4065	13.6426	1.76386	0.294459
mock3	33.9028	17.7785	16.1243	13.6426	2.48166	0.179038	0.16233
mock3	34.6186	18.1962	16.4223	13.6426	2.77971	0.145621
TRIML2	CT	CT(GAPDH)	ΔCT	Mean ΔCT	ΔΔCT	2^-G	Mean		log2fold change
PEDV-1	22.9218	17.1978	5.72401	5.59879	0.125221	0.916864	0.977419	1.04352
PEDV-1	22.7051	17.1601	5.54502	5.59879	-0.0537702	1.03797
PEDV-2	23.6842	17.1701	6.51409	5.59879	0.915301	0.530233	0.840118
PEDV-2	22.4712	17.0741	5.39715	5.59879	-0.201637	1.15
PEDV-3	22.5564	17.3808	5.17564	5.59879	-0.423155	1.34086	1.31301
PEDV-3	22.5469	17.3101	5.23683	5.59879	-0.36196	1.28517
IRF8-KO+PEDV-1	32.1288	17.0996	15.0292	5.59879	9.43039	0.00144933	0.00121511	0.000840165	10.2784941159996
IRF8-KO+PEDV-1	32.8364	17.244	15.5924	5.59879	9.99362	0.000980893
IRF8-KO+PEDV-2	32.0897	16.8615	15.2282	5.59879	9.62941	0.00126258	0.00087986
IRF8-KO+PEDV-2	33.312	16.7391	16.5728	5.59879	10.9741	0.000497142
IRF8-KO+PEDV-3	33.3294	16.7717	16.5577	5.59879	10.9589	0.000502387	0.000425521
IRF8-KO+PEDV-3	33.7657	16.681	17.0847	5.59879	11.4859	0.000348655
OTUD6A	CT	CT(GAPDH)	ΔCT	Mean ΔCT	ΔΔCT	2^-G	Mean		log2fold change
PEDV-1	35.948	17.1978	18.7502	17.0827	1.66754	0.314791	0.772682	1.19597
PEDV-1	33.9434	17.1601	16.7833	17.0827	-0.299332	1.23057
PEDV-2	33.134	17.1701	15.9639	17.0827	-1.11876	2.1716	1.3765
PEDV-2	34.9391	17.0741	17.865	17.0827	0.782396	0.5814
PEDV-3	33.7875	17.3808	16.4067	17.0827	-0.675961	1.59766	1.43871
PEDV-3	34.0369	17.3101	16.7268	17.0827	-0.355883	1.27977
mock1	32.7464	17.4813	15.2651	17.0827	-1.81756	3.52484	3.30588	3.21581	-1.42700862273839
mock1	32.9151	17.4586	15.4565	17.0827	-1.62616	3.08691
mock2	33.1115	17.8949	15.2167	17.0827	-1.866	3.64521	2.92928
mock2	33.798	17.8616	15.9364	17.0827	-1.14623	2.21335
mock3	33.063	17.7785	15.2845	17.0827	-1.79811	3.47766	3.41229
mock3	33.536	18.1962	15.3398	17.0827	-1.74283	3.34692
ACSM2B	CT	CT(GAPDH)	ΔCT	Mean ΔCT	ΔΔCT	2^-G	Mean		log2fold change
PEDV-1	33.3472	17.1978	16.1494	16.4045	-0.255174	1.19348	0.730799	1.16703
PEDV-1	35.4637	17.1601	18.3036	16.4045	1.89906	0.268119
PEDV-2	32.7432	17.1701	15.5731	16.4045	-0.831429	1.77945	1.33649
PEDV-2	33.641	17.0741	16.5669	16.4045	0.162405	0.893534
PEDV-3	33.6048	17.3808	16.224	16.4045	-0.1805	1.13328	1.43379
PEDV-3	32.9203	17.3101	15.6102	16.4045	-0.794359	1.73431
mock1	31.8972	17.4813	14.4159	16.4045	-1.98862	3.96858	3.68642	4.42926	-1.92422726416606
mock1	32.0958	17.4586	14.6372	16.4045	-1.76734	3.40426
mock2	32.5477	17.8949	14.6528	16.4045	-1.75173	3.36762	3.46772
mock2	32.4311	17.8616	14.5695	16.4045	-1.83504	3.56781
mock3	31.9228	17.7785	14.1444	16.4045	-2.26018	4.79052	6.13364
mock3	31.6983	18.1962	13.5021	16.4045	-2.90241	7.47676
HMGCS1	CT	CT(GAPDH)	ΔCT	Mean ΔCT	ΔΔCT	2^-G	Mean		log2fold change
PEDV-1	23.8362	17.1978	6.63837	6.11255	0.525821	0.694564	0.658275	1.052
PEDV-1	23.9577	17.1601	6.79759	6.11255	0.685045	0.621987
PEDV-2	23.27	17.1701	6.09986	6.11255	-0.0126834	1.00883	1.06044
PEDV-2	23.0334	17.0741	5.95932	6.11255	-0.153233	1.11206
PEDV-3	22.921	17.3808	5.54024	6.11255	-0.572308	1.4869	1.43727
PEDV-3	22.95	17.3101	5.63991	6.11255	-0.472641	1.38765
mock1	18.9004	17.4813	1.41914	6.11255	-4.69341	25.8737	26.0492	27.8823	-4.7281459895433
mock1	18.8583	17.4586	1.39969	6.11255	-4.71285	26.2247
mock2	19.6173	17.8949	1.72241	6.11255	-4.39014	20.9683	21.2953
mock2	19.5397	17.8616	1.6781	6.11255	-4.43445	21.6223
mock3	18.9689	17.7785	1.19038	6.11255	-4.92217	30.3194	36.3024
mock3	18.9067	18.1962	0.71046	6.11255	-5.40209	42.2854
PEDV/IRF8-KO+PEDV		RNA-seq	qRT-PCR		PEDV/mock		RNA-seq	qRT-PCR
	SPINK14	3.45	1.13658023383591			CHI3L1	2.83	2.52228211128618
	CAPN14	3.28	3.15646328375947			PLET1	2.76	2.9854848549151
	TRIML2	9.72	10.2784941159996			GPR87	3.22	2.88650127601591
	PLET1	2.8	3.89678771704681			CMPK2	2.98	2.43104297710187
	GPR87	4.19	4.74061766107862			TMEM74B	2.79	2.2824449457938
	CHI3L1	-5.05	-4.28592261872949			SERPINB2	2.83	2.76512433208249
	CMPK2	-2.75	-2.12632215731215			CAPN14	4.28	2.58588017220171
	CDKN1C	-2.72	-1.67559837081957			OTUD6A	-4.87	-1.42700862273839
	TMEM74B	-2.6	-2.0049308910712			ACSM2B	-4.91	-1.92422726416606
	SERPINB2	-3.6	-2.71509223886668			HMGCS1	-4.86	-4.7281459895433
						CDKN1C	-3.75	-3.05568033031999

## Sheet: Figure 5H
gene_name	Mock1	Mock2	Mock3	Mock4	PEDV1	PEDV2	PEDV3	PEDV4	IRF8-KO+PEDV1	IRF8-KO+PEDV2	IRF8-KO+PEDV3	IRF8-KO+PEDV4	Mock	PEDV	IRF8-KO+PEDV		gene_name	Mock1	Mock2	Mock3	Mock4	PEDV1	PEDV2	PEDV3	PEDV4	IRF8-KO+PEDV1	IRF8-KO+PEDV2	IRF8-KO+PEDV3	IRF8-KO+PEDV4
ATP5I	325.26	265.463	344.546	188.331	120.832	109.09	105.376	107.923	99.2476	106.215	133.822	163.405	280.9	110.805	125.672		ATP5I	0.211536538938387	-0.0815477287386437	0.294640084140388	-0.576783209204938	-1.21705194900638	-1.36453474346984	-1.41450860416967	-1.38004945952305	-1.50095259215713	-1.40307326646136	-1.06973635029739	-0.781605317871173
COX17	317.106	289.575	332.677	211.148	137.455	127.244	105.815	140.53	106.017	98.1812	114.733	135.123	287.627	127.761	113.514		COX17	0.140767588846589	0.00974200701471222	0.209925945731578	-0.445943336918225	-1.06523513201654	-1.17659776506703	-1.44264658566736	-1.03332030535708	-1.43990105002728	-1.55067797938409	-1.32591960111992	-1.08991965291603
ATP6V1A	68.8427	72.2934	81.6855	72.1512	33.3124	40.7583	48.4176	33.3789	16.6071	24.6514	19.2792	24.9079	73.7432	38.9668	21.3614		ATP6V1A	-0.0992070030447344	-0.0286456398559974	0.14756992494141	-0.031486371322088	-1.14645134746965	-0.855417116281029	-0.606979987218653	-1.14357587632346	-2.15071403886949	-1.58083869789662	-1.93546394918676	-1.56590907087298
ATP6V0D1	39.6229	46.5108	45.5181	39.4463	25.7343	22.8759	18.9661	24.5732	18.969	15.4301	20.9439	15.3035	42.7745	23.0374	17.6616		ATP6V0D1	-0.110416131114275	0.120813513707032	0.0896869452783633	-0.11686080431634	-0.73306222960833	-0.90292550126258	-1.17333108198972	-0.799665154271898	-1.17310923408377	-1.47100473969145	-1.03022461678649	-1.48289065156131
ATP5G1	141.791	125.508	156.03	119.058	71.4158	78.988	66.8771	85.4448	86.744	72.6802	110.822	95.5811	135.597	75.6814	91.4569		ATP5G1	0.0644454153844347	-0.111548538813199	0.202499919050256	-0.187653719718405	-0.925007561543039	-0.779618155678888	-1.01973880919691	-0.666259094152997	-0.644486732483251	-0.899688473877637	-0.291074357678014	-0.504525419161438
NDUFA5	18.1294	15.0725	17.2761	19.1165	10.5318	10.4898	12.0702	9.65795	9.70676	12.2099	12.608	15.7757	17.3986	10.6875	12.5751		NDUFA5	0.0593539979707112	-0.20705053869706	-0.010197190260379	0.135846947701729	-0.72422080505784	-0.729982639768985	-0.527519577961763	-0.849184372822247	-0.841912092444105	-0.5109246507363	-0.464634657695175	-0.141273749886464
ATP5F1	201.401	207.66	222.339	175.628	142.427	148.293	137.691	148.058	135.317	156.504	112.904	141.625	201.757	144.117	136.588		ATP5F1	-0.00255041126839274	0.0416034171627083	0.140144022867657	-0.200093718661277	-0.502393601436778	-0.444167122300475	-0.551188785694884	-0.446452556430916	-0.576270588061739	-0.366417783237586	-0.83752090596657	-0.510543833158655
NDUFA1	126.847	112.383	133.432	68.7114	71.9916	67.8786	54.6905	57.0657	52.7559	62.3104	65.9541	75.7436	110.343	62.9066	64.191		NDUFA1	0.201088419742607	0.0264246789244697	0.274104468403431	-0.683375753153736	-0.616097758302663	-0.700969641543617	-1.01263462751462	-0.95130162782194	-1.06459460781471	-0.824452829087394	-0.742464124504926	-0.542801677256317
ATP6V1G1	162.502	175.884	186.552	113.69	108.711	108.453	90.8782	103.266	102.445	109.05	97.6776	107.737	159.657	102.827	104.228		ATP6V1G1	0.0254829290284605	0.139649599522969	0.224601646071486	-0.489873430571378	-0.554476399383979	-0.557904585257386	-0.812972227921174	-0.628609510280064	-0.64013542049925	-0.549983241123939	-0.708878031721134	-0.567458329636729
ATP6V1D	29.7571	31.7324	28.368	30.0731	21.2964	23.3492	20.5425	24.2293	20.6467	28.0263	18.7256	23.1098	29.9826	22.3544	22.6271		ATP6V1D	-0.0108954322005458	0.0818287376911864	-0.0798633235654542	0.00434701496458556	-0.493514986841996	-0.360754085439451	-0.545513249507336	-0.307374092232859	-0.538214166938726	-0.0973479621870131	-0.679114486444532	-0.375620968656581
ATP5A1	648.081	609.427	663.998	471.731	415.934	429.582	345.306	437.837	418.228	361.565	428.285	403.185	598.309	407.165	402.816		ATP5A1	0.115282510242996	0.0265630145582091	0.150287078729535	-0.342927209627917	-0.524536277679778	-0.477956007392054	-0.793014959292098	-0.450497766242476	-0.516600834736018	-0.726635098619187	-0.482320977520652	-0.569450237512195
ATP6V1H	32.6701	34.6174	36.4434	40.4092	29.0021	26.1838	21.6002	27.1534	28.7149	24.7765	29.6145	25.0103	36.035	25.9849	27.029		ATP6V1H	-0.141429324168214	-0.057903844327505	0.016257539296248	0.165285559290833	-0.313241466247521	-0.460724260710986	-0.738354058026861	-0.408267309830841	-0.327602011353752	-0.540428527523398	-0.283094545714363	-0.526874861539572
ATP6V1F	116.837	112.045	121.777	102.568	90.4079	84.2629	66.725	86.8985	78.7187	73.7151	94.1241	93.2738	113.307	82.0736	84.9579		ATP6V1F	0.044265143929415	-0.0161560211779659	0.104007633036273	-0.143654279751864	-0.325712473983203	-0.427264906831278	-0.763934538422649	-0.382829985919862	-0.525455939060366	-0.62020210131668	-0.267598452609876	-0.280690463409337
NDUFS1	28.8164	27.4147	32.1629	24.0868	19.7202	22.5351	21.4284	20.7844	16.8509	27.6068	14.764	19.2199	28.1202	21.117	19.6104		NDUFS1	0.0352846037396118	-0.0366572782331874	0.19379020701063	-0.223365025074952	-0.511932527154572	-0.319430467594552	-0.392082884977989	-0.436106029787192	-0.73877914605608	-0.0265805664496334	-0.929521416049195	-0.549005838929991
ATP6V0C	284.601	304.719	331.226	230.907	226.614	206.098	168.656	211.522	208.941	162.468	240.843	187.391	287.863	203.222	199.911		ATP6V0C	-0.0164427573236884	0.0820946254055915	0.202433828351964	-0.318072455877095	-0.345147684403106	-0.482054281166798	-0.771296376477591	-0.444578301228923	-0.46228657672014	-0.825224730382495	-0.257287316576721	-0.619332581292049
ATP4A	0.351327	0.29608	0.208725	0.136431	0.111746	0.141802	0.0718598	0.0534	0.0464565	0.0561504	0.0596576	0.0867919	0.248141	0.0947018	0.0622641		ATP4A	0.501655108856941	0.25482753677348	-0.249552321835828	-0.862988168403069	-1.15094097296981	-0.807283289068656	-1.78790173635632	-2.21624650991926	-2.41720794160496	-2.14379000800334	-2.05638102763662	-1.51552649790431
ATP6V0A1	7.91616	8.93615	8.94453	5.32714	5.67953	5.55273	4.73693	5.78034	4.11621	3.64144	4.08382	3.58694	7.781	5.43738	3.85711		ATP6V0A1	0.0248465649875078	0.199698746277426	0.201051134338131	-0.546594297672961	-0.454182522288995	-0.486757986417529	-0.716002446760999	-0.428800609792643	-0.918636452247397	-1.09544544638692	-0.930033954018928	-1.1172003205974
PPA2	23.7273	23.0495	28.1014	23.5889	17.3326	20.7702	18.1921	20.0976	14.9988	20.4593	14.7667	16.6603	24.6168	19.0981	16.7213		PPA2	-0.0530926018272541	-0.0949059533769735	0.191000630944154	-0.0615356794449179	-0.506152875974413	-0.24512729502169	-0.436332394345989	-0.292622150967164	-0.71479781279203	-0.266882147958273	-0.737299538375197	-0.563227339314503
SDHA	146.267	148.418	155.301	102.841	107.326	104.477	86.2748	113.871	104.495	81.2931	119.319	99.139	138.207	102.987	101.062		SDHA	0.0817768117896809	0.102837318150535	0.168241646917616	-0.426416317654915	-0.364830642137979	-0.403641798583529	-0.679814248555491	-0.279424017724123	-0.403388168501528	-0.76562053654738	-0.212005149799302	-0.479300926711984
ACSL4	47.5079	47.7066	52.6976	55.3326	17.5007	15.2933	38.8885	14.206	17.0687	18.7768	24.6032	31.7988	50.8112	21.4721	23.0619		ACSL4	-0.0969781911723147	-0.0909574595815133	0.0525925085003949	0.122983127319367	-1.53773082254564	-1.73224512082201	-0.385802933395425	-1.8386455716522	-1.57379122656066	-1.43619095866315	-1.04629830123076	-0.676174073012397
CHAC2	0.200728	0.150709	0.190806	0.470091	0.27808	0.185603	0.306555	0.239196	0.322049	0.179654	0.190875	0.178516	0.253083	0.252359	0.217774		CHAC2	-0.334371636353871	-0.747849077846784	-0.407507161934006	0.893327117472874	0.135889029604901	-0.447389824304203	0.276535844881958	-0.0814196007895878	0.347669357774406	-0.49438992604391	-0.406980945677189	-0.503556336560162
CISD1	11.667	9.42055	12.1806	13.7603	7.30317	8.14816	9.70983	7.11881	6.19639	8.6822	7.01186	9.46921	11.7571	8.06999	7.83992		CISD1	-0.0111027414415019	-0.319651250613285	0.0510530993193078	0.226979308199367	-0.686939316426507	-0.528988029638597	-0.276015848984948	-0.723826445136357	-0.924034314495763	-0.437401096468996	-0.745664290514188	-0.312218278104077
CS	45.9699	48.5769	52.0786	39.0185	33.0754	32.2579	28.2919	33.8798	40.2195	38.5682	29.7893	28.799	46.411	31.8762	34.344		CS	-0.0137777280670671	0.0658049106483304	0.166226136709203	-0.250308798742024	-0.48870919475458	-0.524815147585779	-0.714078113810106	-0.454038607824272	-0.206570914930147	-0.267053717881967	-0.639669691567399	-0.688448094090242
FANCD2	9.15735	10.7766	10.7103	12.1892	9.50662	10.4011	9.65416	10.075	5.19615	8.22165	2.86623	3.64038	10.7084	9.90922	4.9811		FANCD2	-0.225734096143421	0.00916013326088304	0.000266608290569682	0.186862942514346	-0.171731817890144	-0.0420003930207134	-0.149513973123572	-0.0879542172590382	-1.04322012623024	-0.381236904710969	-1.90151050156549	-1.55657618180843
GCLC	10.471	9.13605	7.9469	15.2929	7.53567	9.85607	7.2335	8.54438	2.57848	4.495	1.66049	2.13783	10.7117	8.2924	2.71795		GCLC	-0.0327867396893608	-0.229548994980419	-0.430727545887515	0.513673364734013	-0.507384519538127	-0.120107151339716	-0.566426059207586	-0.326143773442341	-2.05459609186483	-1.25279918590842	-2.68950715104232	-2.32497539395048
GCLM	18.1841	18.9319	15.8102	24.643	11.5737	10.9203	23.6239	10.7313	8.45018	9.32014	10.2942	12.2092	19.3923	14.2123	10.0684		GCLM	-0.0928086503641987	-0.0346650642119007	-0.294626195154767	0.345694550523778	-0.744635499946194	-0.82846654217956	0.284764659253255	-0.853662414324944	-1.19842978648908	-1.05705940429902	-0.913648379949541	-0.667515575139757
GLS2	1.61308	1.18737	1.93547	1.6931	1.26758	1.38105	1.28309	1.33263	1.13202	1.48619	1.40984	1.00015	1.60726	1.31609	1.25705		GLS2	0.00521895969209645	-0.436827633997584	0.268086714211046	0.0750655443771006	-0.342522540606242	-0.218830540646986	-0.324979870018502	-0.270324553805749	-0.505696016277275	-0.112979154303321	-0.189068906219472	-0.684387989040641
HMGCR	128.289	127.843	134.92	78.6353	18.555	21.1555	20.6657	21.0441	10.0281	17.6177	5.77848	8.64692	117.422	20.3551	10.5178		HMGCR	0.127697048899986	0.122673372051177	0.200401125372541	-0.578448815167943	-2.66181692848077	-2.47259316427941	-2.50638503836727	-2.48020772495969	-3.54957227386218	-2.73659781859429	-4.34486456181113	-3.76336804758146
HSPB1	5327.38	4934.12	5950.39	3517.61	2770.69	2437.14	2087.54	2704.19	1623.59	1227.47	1908.91	1554.1	4932.37	2499.89	1578.52		HSPB1	0.111143972391293	0.000509453416100646	0.27070302608978	-0.487688330945437	-0.832035885887359	-1.01709191462793	-1.24048045084705	-0.867087843290324	-1.60309390188383	-2.00660002005958	-1.36953086573993	-1.66620326548294
LPCAT3	9.89206	10.6521	10.7763	11.3539	8.87759	8.41215	7.3854	8.82001	8.8964	6.77163	7.56713	7.43283	10.6686	8.37379	7.667		LPCAT3	-0.109027684139516	-0.00222959343848599	0.0144936907887989	0.0898162070150404	-0.265129634893197	-0.342823224203075	-0.530622842591017	-0.274518141270606	-0.262075934847113	-0.655794428676977	-0.495552568298813	-0.521386367818764
SAT1	2278.46	2626.02	2874.94	1129.58	614.687	574.629	604.406	521.465	476.568	702.174	489.655	640.956	2227.25	578.797	577.338		SAT1	0.0327945649488622	0.237617274891532	0.368267498141734	-0.979479621403978	-1.85733742447489	-1.95455990500882	-1.88167165824666	-2.0946187024314	-2.22450690242485	-1.66536119539774	-2.18542494986265	-1.796965970933
SLC7A11	0.704487	1.05674	0.944075	2.40125	0.597531	0.478894	1.42072	0.486926	0.0522977	0.0533339	0.11333	0.141323	1.27664	0.746018	0.0900712		SLC7A11	-0.857702907099022	-0.272730800155329	-0.435374082797102	0.911435625410159	-1.09526148964694	-1.4145688184682	0.154276553743909	-1.3905726320427	-4.60945597172566	-4.58115053596058	-3.49374155559386	-3.17527944719799
TFRC	23.7423	19.0491	25.0517	30.821	4.50148	4.16147	9.31871	3.94275	3.48648	5.06609	4.83933	6.03464	24.666	5.4811	4.85663		TFRC	-0.0550652830560937	-0.372798630160463	0.0223816101091957	0.321387249686991	-2.45405407288087	-2.56735975202624	-1.40432244858238	-2.64524986295623	-2.82268275914568	-2.28358084129632	-2.34964634159132	-2.03118423319545
SLC3A2	57.7858	69.0177	71.7513	43.9625	38.0168	33.8286	29.9909	35.7621	36.0783	29.1436	42.7199	36.2348	60.6293	34.3996	36.0442		SLC3A2	-0.0693000388824634	0.186950099515947	0.242989667128759	-0.46374316200964	-0.673377547481218	-0.841770996892172	-1.01549090269467	-0.761585676591798	-0.748882740577496	-1.05683404297303	-0.505107915965008	-0.74263755486268
CAT	26.6443	26.222	26.9653	21.8639	16.1544	18.7187	15.2747	17.927	13.4816	20.812	10.3971	14.9568	25.4239	17.0187	14.9119		CAT	0.0676414367179588	0.0445945416676249	0.0849186565977228	-0.217630333881533	-0.654253088229215	-0.441701156879828	-0.735034251523585	-0.504052589427451	-0.915186612561317	-0.288768381946639	-1.28999500678121	-0.76537753403671
gene_name	Mock1	Mock2	Mock3	Mock4	PEDV1	PEDV2	PEDV3	PEDV4	IRF8-KO+PEDV1	IRF8-KO+PEDV2	IRF8-KO+PEDV3	IRF8-KO+PEDV4
ATP5I	0.211536538938387	-0.0815477287386437	0.294640084140388	-0.576783209204938	-1.21705194900638	-1.36453474346984	-1.41450860416967	-1.38004945952305	-1.50095259215713	-1.40307326646136	-1.06973635029739	-0.781605317871173
COX17	0.140767588846589	0.00974200701471222	0.209925945731578	-0.445943336918225	-1.06523513201654	-1.17659776506703	-1.44264658566736	-1.03332030535708	-1.43990105002728	-1.55067797938409	-1.32591960111992	-1.08991965291603
ATP6V1A	-0.0992070030447344	-0.0286456398559974	0.14756992494141	-0.031486371322088	-1.14645134746965	-0.855417116281029	-0.606979987218653	-1.14357587632346	-2.15071403886949	-1.58083869789662	-1.93546394918676	-1.56590907087298
ATP6V0D1	-0.110416131114275	0.120813513707032	0.0896869452783633	-0.11686080431634	-0.73306222960833	-0.90292550126258	-1.17333108198972	-0.799665154271898	-1.17310923408377	-1.47100473969145	-1.03022461678649	-1.48289065156131
ATP5G1	0.0644454153844347	-0.111548538813199	0.202499919050256	-0.187653719718405	-0.925007561543039	-0.779618155678888	-1.01973880919691	-0.666259094152997	-0.644486732483251	-0.899688473877637	-0.291074357678014	-0.504525419161438
NDUFA5	0.0593539979707112	-0.20705053869706	-0.010197190260379	0.135846947701729	-0.72422080505784	-0.729982639768985	-0.527519577961763	-0.849184372822247	-0.841912092444105	-0.5109246507363	-0.464634657695175	-0.141273749886464
ATP5F1	-0.00255041126839274	0.0416034171627083	0.140144022867657	-0.200093718661277	-0.502393601436778	-0.444167122300475	-0.551188785694884	-0.446452556430916	-0.576270588061739	-0.366417783237586	-0.83752090596657	-0.510543833158655
NDUFA1	0.201088419742607	0.0264246789244697	0.274104468403431	-0.683375753153736	-0.616097758302663	-0.700969641543617	-1.01263462751462	-0.95130162782194	-1.06459460781471	-0.824452829087394	-0.742464124504926	-0.542801677256317
ATP6V1G1	0.0254829290284605	0.139649599522969	0.224601646071486	-0.489873430571378	-0.554476399383979	-0.557904585257386	-0.812972227921174	-0.628609510280064	-0.64013542049925	-0.549983241123939	-0.708878031721134	-0.567458329636729
ATP6V1D	-0.0108954322005458	0.0818287376911864	-0.0798633235654542	0.00434701496458556	-0.493514986841996	-0.360754085439451	-0.545513249507336	-0.307374092232859	-0.538214166938726	-0.0973479621870131	-0.679114486444532	-0.375620968656581
ATP5A1	0.115282510242996	0.0265630145582091	0.150287078729535	-0.342927209627917	-0.524536277679778	-0.477956007392054	-0.793014959292098	-0.450497766242476	-0.516600834736018	-0.726635098619187	-0.482320977520652	-0.569450237512195
ATP6V1H	-0.141429324168214	-0.057903844327505	0.016257539296248	0.165285559290833	-0.313241466247521	-0.460724260710986	-0.738354058026861	-0.408267309830841	-0.327602011353752	-0.540428527523398	-0.283094545714363	-0.526874861539572
ATP6V1F	0.044265143929415	-0.0161560211779659	0.104007633036273	-0.143654279751864	-0.325712473983203	-0.427264906831278	-0.763934538422649	-0.382829985919862	-0.525455939060366	-0.62020210131668	-0.267598452609876	-0.280690463409337
NDUFS1	0.0352846037396118	-0.0366572782331874	0.19379020701063	-0.223365025074952	-0.511932527154572	-0.319430467594552	-0.392082884977989	-0.436106029787192	-0.73877914605608	-0.0265805664496334	-0.929521416049195	-0.549005838929991
ATP6V0C	-0.0164427573236884	0.0820946254055915	0.202433828351964	-0.318072455877095	-0.345147684403106	-0.482054281166798	-0.771296376477591	-0.444578301228923	-0.46228657672014	-0.825224730382495	-0.257287316576721	-0.619332581292049
ATP4A	0.501655108856941	0.25482753677348	-0.249552321835828	-0.862988168403069	-1.15094097296981	-0.807283289068656	-1.78790173635632	-2.21624650991926	-2.41720794160496	-2.14379000800334	-2.05638102763662	-1.51552649790431
ATP6V0A1	0.0248465649875078	0.199698746277426	0.201051134338131	-0.546594297672961	-0.454182522288995	-0.486757986417529	-0.716002446760999	-0.428800609792643	-0.918636452247397	-1.09544544638692	-0.930033954018928	-1.1172003205974
PPA2	-0.0530926018272541	-0.0949059533769735	0.191000630944154	-0.0615356794449179	-0.506152875974413	-0.24512729502169	-0.436332394345989	-0.292622150967164	-0.71479781279203	-0.266882147958273	-0.737299538375197	-0.563227339314503
SDHA	0.0817768117896809	0.102837318150535	0.168241646917616	-0.426416317654915	-0.364830642137979	-0.403641798583529	-0.679814248555491	-0.279424017724123	-0.403388168501528	-0.76562053654738	-0.212005149799302	-0.479300926711984
ACSL4	-0.0969781911723147	-0.0909574595815133	0.0525925085003949	0.122983127319367	-1.53773082254564	-1.73224512082201	-0.385802933395425	-1.8386455716522	-1.57379122656066	-1.43619095866315	-1.04629830123076	-0.676174073012397
CHAC2	-0.334371636353871	-0.747849077846784	-0.407507161934006	0.893327117472874	0.135889029604901	-0.447389824304203	0.276535844881958	-0.0814196007895878	0.347669357774406	-0.49438992604391	-0.406980945677189	-0.503556336560162
CISD1	-0.0111027414415019	-0.319651250613285	0.0510530993193078	0.226979308199367	-0.686939316426507	-0.528988029638597	-0.276015848984948	-0.723826445136357	-0.924034314495763	-0.437401096468996	-0.745664290514188	-0.312218278104077
CS	-0.0137777280670671	0.0658049106483304	0.166226136709203	-0.250308798742024	-0.48870919475458	-0.524815147585779	-0.714078113810106	-0.454038607824272	-0.206570914930147	-0.267053717881967	-0.639669691567399	-0.688448094090242
GLS2	0.00521895969209645	-0.436827633997584	0.268086714211046	0.0750655443771006	-0.342522540606242	-0.218830540646986	-0.324979870018502	-0.270324553805749	-0.505696016277275	-0.112979154303321	-0.189068906219472	-0.684387989040641
FANCD2	-0.225734096143421	0.00916013326088304	0.000266608290569682	0.186862942514346	-0.171731817890144	-0.0420003930207134	-0.149513973123572	-0.0879542172590382	-1.04322012623024	-0.381236904710969	-1.90151050156549	-1.55657618180843
GCLC	-0.0327867396893608	-0.229548994980419	-0.430727545887515	0.513673364734013	-0.507384519538127	-0.120107151339716	-0.566426059207586	-0.326143773442341	-2.05459609186483	-1.25279918590842	-2.68950715104232	-2.32497539395048
GCLM	-0.0928086503641987	-0.0346650642119007	-0.294626195154767	0.345694550523778	-0.744635499946194	-0.82846654217956	0.284764659253255	-0.853662414324944	-1.19842978648908	-1.05705940429902	-0.913648379949541	-0.667515575139757
HMGCR	0.127697048899986	0.122673372051177	0.200401125372541	-0.578448815167943	-2.66181692848077	-2.47259316427941	-2.50638503836727	-2.48020772495969	-3.54957227386218	-2.73659781859429	-4.34486456181113	-3.76336804758146
HSPB1	0.111143972391293	0.000509453416100646	0.27070302608978	-0.487688330945437	-0.832035885887359	-1.01709191462793	-1.24048045084705	-0.867087843290324	-1.60309390188383	-2.00660002005958	-1.36953086573993	-1.66620326548294
LPCAT3	-0.109027684139516	-0.00222959343848599	0.0144936907887989	0.0898162070150404	-0.265129634893197	-0.342823224203075	-0.530622842591017	-0.274518141270606	-0.262075934847113	-0.655794428676977	-0.495552568298813	-0.521386367818764
SAT1	0.0327945649488622	0.237617274891532	0.368267498141734	-0.979479621403978	-1.85733742447489	-1.95455990500882	-1.88167165824666	-2.0946187024314	-2.22450690242485	-1.66536119539774	-2.18542494986265	-1.796965970933
SLC7A11	-0.857702907099022	-0.272730800155329	-0.435374082797102	0.911435625410159	-1.09526148964694	-1.4145688184682	0.154276553743909	-1.3905726320427	-4.60945597172566	-4.58115053596058	-3.49374155559386	-3.17527944719799
TFRC	-0.0550652830560937	-0.372798630160463	0.0223816101091957	0.321387249686991	-2.45405407288087	-2.56735975202624	-1.40432244858238	-2.64524986295623	-2.82268275914568	-2.28358084129632	-2.34964634159132	-2.03118423319545
SLC3A2	-0.0693000388824634	0.186950099515947	0.242989667128759	-0.46374316200964	-0.673377547481218	-0.841770996892172	-1.01549090269467	-0.761585676591798	-0.748882740577496	-1.05683404297303	-0.505107915965008	-0.74263755486268
CAT	0.0676414367179588	0.0445945416676249	0.0849186565977228	-0.217630333881533	-0.654253088229215	-0.441701156879828	-0.735034251523585	-0.504052589427451	-0.915186612561317	-0.288768381946639	-1.28999500678121	-0.76537753403671

## Sheet: Figure 5I
gene_name	Mock1	Mock2	Mock3	Mock4	PEDV1	PEDV2	PEDV3	PEDV4	IRF8-KO+PEDV1	IRF8-KO+PEDV2	IRF8-KO+PEDV3	IRF8-KO+PEDV4	Mock	PEDV	IRF8-KO+PEDV		gene_name	Mock1	Mock2	Mock3	Mock4	PEDV1	PEDV2	PEDV3	PEDV4	IRF8-KO+PEDV1	IRF8-KO+PEDV2	IRF8-KO+PEDV3	IRF8-KO+PEDV4
CTSF	38.209	43.7002	47.809	21.2772	60.2143	52.438	43.7845	56.7289	211.439	159.218	234.964	189.184	37.7489	53.2915	198.701		CTSF	0.0174809951728825	0.211207704419996	0.340848048354405	-0.82712423748851	0.673674287426076	0.474179660230588	0.213988632406939	0.587651979092582	2.48573860982635	2.07650280488396	2.63793338320111	2.32528566153134
NFKBIA	95.8037	98.5442	106.74	82.0145	178.926	164.082	134.194	159.658	534.168	405.17	613.9	505.18	95.7756	159.215	514.605		NFKBIA	0.000423771448866068	0.0411131754817317	0.156369842067558	-0.223778942059946	0.901634999667632	0.776689752204615	0.486588944023526	0.737256423414711	2.47956373500028	2.08079910515987	2.68027512852947	2.39906823738915
FOS	13.0786	28.6133	35.7629	29.4846	56.6098	59.5759	48.1159	63.1436	152.111	160.418	152.267	123.589	26.7348	56.8613	147.096		FOS	-1.0315134956629	0.0979640370437718	0.419743501930117	0.141238675934765	1.08233035504738	1.15600691583105	0.847792684043496	1.23991640949006	2.50833108241305	2.58504286560634	2.50980688767514	2.20875518513795
CASP3	46.2429	52.9655	59.8712	71.1156	42.8884	36.6207	61.8856	32.7082	143.226	171.302	176.09	237.02	57.5488	43.5257	181.909		CASP3	-0.315553255231318	-0.119732688591785	0.0570758976198945	0.305379967106253	-0.424198316300726	-0.652127411118879	0.10481873723843	-0.815132116980118	1.31543531650382	1.57368437163428	1.61345286635656	2.04214876955189
ATF4	116.129	122.13	121.458	107.34	120.596	110.75	92.0453	119.445	260.75	206.004	281.398	254.714	116.764	110.709	250.717		ATF4	-0.00787265963526208	0.0648220694970027	0.0568642940298883	-0.121417931848324	0.046577151335508	-0.0762936934221211	-0.343183314777619	0.0327510218242362	1.1590661801676	0.81907596033227	1.26901438593758	1.12528076171552
CTSV	111.304	98.5142	121.973	81.9672	156.031	152.149	122.218	142.507	246.288	235.838	244.11	256.109	103.44	143.226	245.586		CTSV	0.105710790871621	-0.0703840304263927	0.237777479737229	-0.335669267025708	0.593044970189329	0.556694022326414	0.240672939865697	0.462240797506383	1.2515587560586	1.18901076137257	1.23874253859542	1.30796935455863
JUN	92.4589	115.567	119.963	77.9484	126.762	120.356	100.036	122.362	209.755	180.403	205.42	191.09	101.484	117.379	196.667		JUN	-0.134373024701936	0.187474147653146	0.241331657087513	-0.380666202983152	0.320867064569359	0.246051561065098	-0.0207401159498257	0.269898589327592	1.04744717504116	0.829963151406391	1.01732220825497	0.912991600058666
TNFSF10	0.174152	0.244269	0.477531	0.414576	0.145819	0.316555	0.473118	0.273663	1.09119	1.69357	0.939486	1.38996	0.327632	0.302289	1.27855		TNFSF10	-0.911725637129752	-0.423606782683663	0.543517809644899	0.339559937014603	-1.16789989784502	-0.0496184937191191	0.530123586481292	-0.259677646155648	1.73575813496216	2.36992341234166	1.51979647965504	2.08489855563403
CTSZ	33.8258	35.5697	39.6945	16.4964	46.9783	35.1468	31.0543	38.7454	72.9378	58.8932	86.8037	74.9914	31.3966	37.9812	73.4065		CTSZ	0.107515414368365	0.18004199350844	0.338330242746535	-0.928458457087666	0.581387333879515	0.162785403450567	-0.0158157202692487	0.303415921578401	1.21605818772347	0.907493077419269	1.46714848076426	1.25611717721934
TRAF1	0.381518	0.367241	0.290592	0.638206	0.435609	0.572876	0.644289	0.557883	1.21939	1.05066	1.24419	1.276	0.419389	0.552664	1.19756		TRAF1	-0.136539669484974	-0.191563140065408	-0.529293129265271	0.605732257171526	0.0547450467709841	0.449933031312235	0.619418144554137	0.411672510504591	1.53979896527912	1.32493041757125	1.56884388361797	1.60527062424999
BCL2L1	41.3894	43.3796	42.8025	33.0143	85.9323	87.933	70.5476	86.3623	144.483	109.282	146.959	127.436	40.1464	82.6938	132.04		BCL2L1	0.0439882346316635	0.111744370728263	0.0924228942453594	-0.282180894813714	1.09792878940946	1.13113210875529	0.813325078471975	1.1051285945165	1.8475583869225	1.44470850198203	1.87206703913248	1.66642320346165
ACTB	348.475	329.924	389.24	314.505	377.828	343.75	281.681	369.992	620.947	455.744	665.059	512.748	345.536	343.313	563.624		ACTB	0.0122194943451135	-0.0667006820761306	0.171823167591793	-0.135754203732186	0.128894411390834	-0.00747807740746555	-0.29477575746742	0.0986587025866204	0.845633209015857	0.39938644497064	0.94464523965826	0.569413073560322
DAB2IP	6.06933	5.66677	3.6193	5.9994	8.34688	8.35552	6.69507	8.72375	14.1695	10.866	14.6352	11.0763	5.3387	8.0303	12.6867		DAB2IP	0.185049531219151	0.0860377304141223	-0.560778048462965	0.168329557379447	0.644748504319556	0.646240621753175	0.3266099249526	0.708460025232222	1.40822887907847	1.0252558029804	1.4548830277914	1.05291462939523
PIK3R2	14.2484	12.9577	12.8939	13.4762	18.0625	16.8929	13.3228	17.7868	28.3837	22.2105	32.6315	23.8494	13.3941	16.5162	26.7688		PIK3R2	0.0892089612010261	-0.0477864151565645	-0.0549015204664469	0.00882183572523028	0.431398941495107	0.334823174073841	-0.00770280606982957	0.409214359200931	1.08346846005916	0.729646401160115	1.28467178485721	0.832356941671495
MCL1	103.592	119.485	110.518	120.331	199.144	226.605	224.008	213.879	351.749	532.174	273.734	370.001	113.482	215.909	381.915		MCL1	-0.131541684069425	0.0743702764573976	-0.0381743280251811	0.0845495626587112	0.811351165041082	0.997720477018779	0.981089667178775	0.914332215930585	1.63208652113143	2.22943869139671	1.27031319798003	1.7050687860026
ENDOG	2.61652	3.03649	3.82252	1.86558	2.97117	2.02716	1.84242	2.44618	4.87028	3.21521	5.25151	6.18836	2.83528	2.32173	4.88134		ENDOG	-0.115839515559107	0.0989129975733092	0.431034406681116	-0.603865208324405	0.0675400026115023	-0.484029991570269	-0.621888180669125	-0.212962454270181	0.780514473809567	0.181422142533102	0.889242459625267	1.12606609899678
DIABLO	54.2345	51.8424	47.7798	54.5623	48.3691	43.6704	39.0429	46.876	61.2251	59.2088	63.2967	60.5029	52.1047	44.4896	61.0584		DIABLO	0.0577965358250214	-0.00728311605003775	-0.125014476671683	0.0664900458853816	-0.107328707768367	-0.254757751555019	-0.416353714233286	-0.152563870141966	0.232708856129539	0.184397290073084	0.2807148787594	0.21559089971784
PIK3R1	1.0093	1.39454	1.45847	1.00962	1.31535	1.64059	2.01007	1.40128	2.28667	3.62507	2.29569	3.63589	1.21798	1.59183	2.96083		PIK3R1	-0.27113628878758	0.195298611154325	0.259963616648569	-0.270688688475059	0.110956052480752	0.429719103134069	0.722753321840551	0.20225530986008	0.908750791765002	1.57351518117151	0.914430075545121	1.57781192145458
RELA	24.7348	24.028	20.5056	27.2175	56.2329	52.1766	41.738	53.7668	83.7545	61.5687	95.5973	74.8036	24.1214	50.9786	78.931		RELA	0.0362242841621109	-0.00560159521356674	-0.234299157056453	0.174215532897674	1.22109830699768	1.11308641403859	0.791043937066462	1.15640009274333	1.79585102953772	1.35188062113253	1.98665359042775	1.63279095034027
BAK1	13.929	13.0295	13.6299	10.8159	13.2193	11.9681	10.3371	12.7353	18.6194	15.3043	23.3105	16.7914	12.8511	12.0649	18.5064		BAK1	0.116197762033866	0.0198966250875385	0.0848824121483626	-0.24872937062124	0.0407535888982888	-0.102695304280688	-0.314063945706706	-0.0130563092133205	0.534920494933256	0.252045270644994	0.859090503854926	0.385836813970781
PIDD1	2.96253	3.06179	3.10682	2.9594	3.33508	3.83232	3.67496	3.78755	5.93583	5.11247	7.0428	4.58675	3.02264	3.65748	5.66946		PIDD1	-0.0289776037639254	0.0185686592961845	0.0396320587355496	-0.0305017644429045	0.141915323660852	0.342410840276713	0.281920227896887	0.325455749666239	0.973642961980861	0.758212157342037	1.22034118180012	0.601663314034556
TNFRSF1A	23.5281	23.5326	22.4987	20.5782	40.3749	35.0163	30.0838	40.8225	63.1105	45.2375	65.2554	49.9516	22.5344	36.5744	55.8888		TNFRSF1A	0.0622577828952909	0.0625331611298255	-0.00228913547934257	-0.131014310284886	0.841332021201774	0.635900107263094	0.416856721485636	0.857235460912041	1.48575176218209	1.00539110194373	1.53396898979578	1.14840211815059
PRF1	0.436576	0.267581	0.148213	0.469484	0.74059	0.768916	0.53578	0.49547	1.41116	1.06989	1.50738	1.06825	0.330464	0.635189	1.26417		PRF1	0.401742887545455	-0.3045163031753	-1.15681946520492	0.506584893586664	1.16418430499754	1.21833537170372	0.697148543053356	0.584305595218341	2.0943145491659	1.69489722602103	2.18948158789362	1.69268357614654
SPTAN1	31.0596	33.2271	30.1084	31.676	40.8953	40.492	34.702	41.6919	59.512	47.2897	63.0119	48.5313	31.5178	39.4453	54.5862		SPTAN1	-0.0211269821561671	0.0761969952914755	-0.0660001886188327	0.00722310228504008	0.375771295791603	0.361469845019374	0.138853455965489	0.403602383637999	0.917014787464544	0.585360682307306	0.999459131655116	0.622748873903296
TP53	2.94672	3.07362	3.59769	4.97452	7.51715	7.13807	5.8576	7.47848	10.5098	8.86175	11.4076	9.32321	3.64814	6.99782	10.0256		TP53	-0.308051313247479	-0.247219452124354	-0.0200881466595701	0.447396002156755	1.04302452098505	0.968373816664189	0.683148425389702	1.03558547828546	1.52650175123742	1.28043102159517	1.64475836193168	1.353665981424
FADD	2.72205	2.06621	1.34351	5.42914	12.7635	11.7458	9.5535	14.365	19.1747	13.9149	22.7484	19.2426	2.89023	12.1069	18.7701		FADD	-0.086487978086597	-0.484198103721192	-1.10517571964436	0.909540540815683	2.14276458836838	2.02288625529951	1.72484659298889	2.31330544580696	2.7299489563803	2.26737313488304	2.97651334950706	2.73504950811909
DAXX	3.32881	3.26696	3.52025	4.83064	6.90094	6.73738	4.09884	6.55932	9.79827	7.85799	12.2067	8.05904	3.73667	6.07412	9.48049		DAXX	-0.166743633305701	-0.193804253459534	-0.0860738228067985	0.370463956154335	0.885040449407458	0.850436901870665	0.13346300846602	0.811793768573851	1.39077500379963	1.07240917082408	1.70784564163303	1.1088565091609
PARP3	23.0565	24.2427	26.7789	13.5652	19.1859	17.0073	16.6065	18.8607	22.994	20.4083	24.2808	23.9916	21.9108	17.9151	22.9187		PARP3	0.073528242804255	0.145905873425508	0.289453058369427	-0.691730040374089	-0.191597874132314	-0.365485791903719	-0.399899367676328	-0.216261426584406	0.0696121632929425	-0.10248800883904	0.148175199947441	0.130888718869097
HTRA2	43.0131	42.362	43.5649	35.7925	45.6638	41.5935	35.5474	44.0977	57.6643	46.246	67.952	55.839	41.1831	41.7256	56.9253		HTRA2	0.0627242365586263	0.0407173725328307	0.0811128152304618	-0.202397549525815	0.148997648464207	0.0143039152692101	-0.212309992896927	0.0986513112887151	0.485625696638259	0.167275951613607	0.722463893331144	0.439220237171278
NFKB1	9.5381	8.91557	7.76277	10.241	17.3974	17.1873	16.1536	18.3877	26.3845	26.3762	18.8542	21.2879	9.11435	17.2815	23.2257		NFKB1	0.065561902508073	-0.03181390719644	-0.231568672448969	0.168140857040709	0.932655472368098	0.915128515214315	0.825643107698274	1.01252827452528	1.5334780912835	1.53302603873103	1.04867701522201	1.2238223021567
LMNB2	12.1568	13.3436	11.1989	14.237	15.752	16.5164	12.6369	19.2105	21.9411	19.8074	24.1919	20.558	12.7341	16.0289	21.6246		LMNB2	-0.06692490814006	0.067451039718248	-0.185341313021057	0.160951967180929	0.306837859901292	0.37520278582718	-0.0110544627370812	0.593205429131899	0.784945166746943	0.637344624018993	0.925828966919742	0.691005050958174
BAD	28.0203	30.2035	31.8609	26.1524	30.6194	27.6439	19.5722	30.8788	40.994	32.1267	42.7356	36.3527	29.0593	27.1786	38.0523		BAD	-0.0525263281490776	0.0557173701183779	0.132787184333752	-0.152054359635798	0.0754457224989615	-0.0720370719645068	-0.570192931959532	0.0876189382272407	0.496414080664651	0.144774336937433	0.556440218251489	0.323064381468577
MAP2K1	46.2967	49.9215	49.8386	31.8368	49.124	51.699	41.2316	52.9672	70.9468	55.8377	57.1535	63.7437	44.4734	48.7555	61.9204		MAP2K1	0.0579664411240705	0.166719130058962	0.164320781021784	-0.48224782173664	0.143487091018983	0.217194397342883	-0.109190711603179	0.252158068159697	0.673795205688204	0.328298706207379	0.361898869046585	0.519340581514277
CASP7	10.2309	9.87225	10.5777	11.6385	10.4227	10.871	8.78547	11.0421	11.2849	12.0135	9.43292	10.2291	10.5798	10.2803	10.7401		CASP7	-0.0483884579262997	-0.0998636984283312	-0.000293238856208643	0.13759031084031	-0.021588453693042	0.039165347837388	-0.268123853641988	0.0616968691209559	0.093072243601782	0.183342796768589	-0.165538271372129	-0.0486368299072522
CASP8	5.37939	5.4143	4.79837	9.8305	8.02199	10.0472	12.283	9.08064	4.63058	10.8565	5.7494	7.17695	6.35564	9.85821	7.10336		CASP8	-0.240594779494096	-0.231262026841211	-0.405493283758195	0.629227196882915	0.335921157821959	0.66068452997065	0.950552792220486	0.514755714953843	-0.456843740580568	0.772451639788748	-0.144626770836851	0.175332685945518
CASP9	2.80523	2.53939	2.24578	2.84552	4.68556	5.37578	4.13988	5.65607	4.56704	4.22906	3.7601	3.10624	2.60898	4.96432	3.91561		CASP9	0.1046335669454	-0.0390042908086009	-0.216269607815214	0.125206656089008	0.844733816643085	1.04298610933362	0.666102115446727	1.1163117154147	0.807770396529187	0.69684762807488	0.527283955395005	0.251681355962465
PARP1	28.8857	25.2097	25.5488	24.3154	28.8723	31.5292	25.9521	31.0748	38.9872	30.1511	35.2331	31.7138	25.9899	29.3571	34.0213		PARP1	0.152405467539559	-0.0439724613408124	-0.0246943400518477	-0.0960829902462555	0.151732255103738	0.278736370065964	-0.00209766097330332	0.257793038952658	0.58504759348847	0.214259291465705	0.438978244830886	0.287160743661342
gene_name	Mock1	Mock2	Mock3	Mock4	PEDV1	PEDV2	PEDV3	PEDV4	IRF8-KO+PEDV1	IRF8-KO+PEDV2	IRF8-KO+PEDV3	IRF8-KO+PEDV4
CTSF	0.0174809951728825	0.211207704419996	0.340848048354405	-0.82712423748851	0.673674287426076	0.474179660230588	0.213988632406939	0.587651979092582	2.48573860982635	2.07650280488396	2.63793338320111	2.32528566153134
NFKBIA	0.000423771448866068	0.0411131754817317	0.156369842067558	-0.223778942059946	0.901634999667632	0.776689752204615	0.486588944023526	0.737256423414711	2.47956373500028	2.08079910515987	2.68027512852947	2.39906823738915
FOS	-1.0315134956629	0.0979640370437718	0.419743501930117	0.141238675934765	1.08233035504738	1.15600691583105	0.847792684043496	1.23991640949006	2.50833108241305	2.58504286560634	2.50980688767514	2.20875518513795
CASP3	-0.315553255231318	-0.119732688591785	0.0570758976198945	0.305379967106253	-0.424198316300726	-0.652127411118879	0.10481873723843	-0.815132116980118	1.31543531650382	1.57368437163428	1.61345286635656	2.04214876955189
ATF4	-0.00787265963526208	0.0648220694970027	0.0568642940298883	-0.121417931848324	0.046577151335508	-0.0762936934221211	-0.343183314777619	0.0327510218242362	1.1590661801676	0.81907596033227	1.26901438593758	1.12528076171552
CTSV	0.105710790871621	-0.0703840304263927	0.237777479737229	-0.335669267025708	0.593044970189329	0.556694022326414	0.240672939865697	0.462240797506383	1.2515587560586	1.18901076137257	1.23874253859542	1.30796935455863
JUN	-0.134373024701936	0.187474147653146	0.241331657087513	-0.380666202983152	0.320867064569359	0.246051561065098	-0.0207401159498257	0.269898589327592	1.04744717504116	0.829963151406391	1.01732220825497	0.912991600058666
TNFSF10	-0.911725637129752	-0.423606782683663	0.543517809644899	0.339559937014603	-1.16789989784502	-0.0496184937191191	0.530123586481292	-0.259677646155648	1.73575813496216	2.36992341234166	1.51979647965504	2.08489855563403
CTSZ	0.107515414368365	0.18004199350844	0.338330242746535	-0.928458457087666	0.581387333879515	0.162785403450567	-0.0158157202692487	0.303415921578401	1.21605818772347	0.907493077419269	1.46714848076426	1.25611717721934
TRAF1	-0.136539669484974	-0.191563140065408	-0.529293129265271	0.605732257171526	0.0547450467709841	0.449933031312235	0.619418144554137	0.411672510504591	1.53979896527912	1.32493041757125	1.56884388361797	1.60527062424999
BCL2L1	0.0439882346316635	0.111744370728263	0.0924228942453594	-0.282180894813714	1.09792878940946	1.13113210875529	0.813325078471975	1.1051285945165	1.8475583869225	1.44470850198203	1.87206703913248	1.66642320346165
ACTB	0.0122194943451135	-0.0667006820761306	0.171823167591793	-0.135754203732186	0.128894411390834	-0.00747807740746555	-0.29477575746742	0.0986587025866204	0.845633209015857	0.39938644497064	0.94464523965826	0.569413073560322
DAB2IP	0.185049531219151	0.0860377304141223	-0.560778048462965	0.168329557379447	0.644748504319556	0.646240621753175	0.3266099249526	0.708460025232222	1.40822887907847	1.0252558029804	1.4548830277914	1.05291462939523
PIK3R2	0.0892089612010261	-0.0477864151565645	-0.0549015204664469	0.00882183572523028	0.431398941495107	0.334823174073841	-0.00770280606982957	0.409214359200931	1.08346846005916	0.729646401160115	1.28467178485721	0.832356941671495
MCL1	-0.131541684069425	0.0743702764573976	-0.0381743280251811	0.0845495626587112	0.811351165041082	0.997720477018779	0.981089667178775	0.914332215930585	1.63208652113143	2.22943869139671	1.27031319798003	1.7050687860026
ENDOG	-0.115839515559107	0.0989129975733092	0.431034406681116	-0.603865208324405	0.0675400026115023	-0.484029991570269	-0.621888180669125	-0.212962454270181	0.780514473809567	0.181422142533102	0.889242459625267	1.12606609899678
DIABLO	0.0577965358250214	-0.00728311605003775	-0.125014476671683	0.0664900458853816	-0.107328707768367	-0.254757751555019	-0.416353714233286	-0.152563870141966	0.232708856129539	0.184397290073084	0.2807148787594	0.21559089971784
PIK3R1	-0.27113628878758	0.195298611154325	0.259963616648569	-0.270688688475059	0.110956052480752	0.429719103134069	0.722753321840551	0.20225530986008	0.908750791765002	1.57351518117151	0.914430075545121	1.57781192145458
RELA	0.0362242841621109	-0.00560159521356674	-0.234299157056453	0.174215532897674	1.22109830699768	1.11308641403859	0.791043937066462	1.15640009274333	1.79585102953772	1.35188062113253	1.98665359042775	1.63279095034027
BAK1	0.116197762033866	0.0198966250875385	0.0848824121483626	-0.24872937062124	0.0407535888982888	-0.102695304280688	-0.314063945706706	-0.0130563092133205	0.534920494933256	0.252045270644994	0.859090503854926	0.385836813970781
PIDD1	-0.0289776037639254	0.0185686592961845	0.0396320587355496	-0.0305017644429045	0.141915323660852	0.342410840276713	0.281920227896887	0.325455749666239	0.973642961980861	0.758212157342037	1.22034118180012	0.601663314034556
TNFRSF1A	0.0622577828952909	0.0625331611298255	-0.00228913547934257	-0.131014310284886	0.841332021201774	0.635900107263094	0.416856721485636	0.857235460912041	1.48575176218209	1.00539110194373	1.53396898979578	1.14840211815059
PRF1	0.401742887545455	-0.3045163031753	-1.15681946520492	0.506584893586664	1.16418430499754	1.21833537170372	0.697148543053356	0.584305595218341	2.0943145491659	1.69489722602103	2.18948158789362	1.69268357614654
SPTAN1	-0.0211269821561671	0.0761969952914755	-0.0660001886188327	0.00722310228504008	0.375771295791603	0.361469845019374	0.138853455965489	0.403602383637999	0.917014787464544	0.585360682307306	0.999459131655116	0.622748873903296
TP53	-0.308051313247479	-0.247219452124354	-0.0200881466595701	0.447396002156755	1.04302452098505	0.968373816664189	0.683148425389702	1.03558547828546	1.52650175123742	1.28043102159517	1.64475836193168	1.353665981424
FADD	-0.086487978086597	-0.484198103721192	-1.10517571964436	0.909540540815683	2.14276458836838	2.02288625529951	1.72484659298889	2.31330544580696	2.7299489563803	2.26737313488304	2.97651334950706	2.73504950811909
DAXX	-0.166743633305701	-0.193804253459534	-0.0860738228067985	0.370463956154335	0.885040449407458	0.850436901870665	0.13346300846602	0.811793768573851	1.39077500379963	1.07240917082408	1.70784564163303	1.1088565091609
PARP3	0.073528242804255	0.145905873425508	0.289453058369427	-0.691730040374089	-0.191597874132314	-0.365485791903719	-0.399899367676328	-0.216261426584406	0.0696121632929425	-0.10248800883904	0.148175199947441	0.130888718869097
HTRA2	0.0627242365586263	0.0407173725328307	0.0811128152304618	-0.202397549525815	0.148997648464207	0.0143039152692101	-0.212309992896927	0.0986513112887151	0.485625696638259	0.167275951613607	0.722463893331144	0.439220237171278
NFKB1	0.065561902508073	-0.03181390719644	-0.231568672448969	0.168140857040709	0.932655472368098	0.915128515214315	0.825643107698274	1.01252827452528	1.5334780912835	1.53302603873103	1.04867701522201	1.2238223021567
LMNB2	-0.06692490814006	0.067451039718248	-0.185341313021057	0.160951967180929	0.306837859901292	0.37520278582718	-0.0110544627370812	0.593205429131899	0.784945166746943	0.637344624018993	0.925828966919742	0.691005050958174
BAD	-0.0525263281490776	0.0557173701183779	0.132787184333752	-0.152054359635798	0.0754457224989615	-0.0720370719645068	-0.570192931959532	0.0876189382272407	0.496414080664651	0.144774336937433	0.556440218251489	0.323064381468577
MAP2K1	0.0579664411240705	0.166719130058962	0.164320781021784	-0.48224782173664	0.143487091018983	0.217194397342883	-0.109190711603179	0.252158068159697	0.673795205688204	0.328298706207379	0.361898869046585	0.519340581514277
CASP7	-0.0483884579262997	-0.0998636984283312	-0.000293238856208643	0.13759031084031	-0.021588453693042	0.039165347837388	-0.268123853641988	0.0616968691209559	0.093072243601782	0.183342796768589	-0.165538271372129	-0.0486368299072522
CASP8	-0.240594779494096	-0.231262026841211	-0.405493283758195	0.629227196882915	0.335921157821959	0.66068452997065	0.950552792220486	0.514755714953843	-0.456843740580568	0.772451639788748	-0.144626770836851	0.175332685945518
CASP9	0.1046335669454	-0.0390042908086009	-0.216269607815214	0.125206656089008	0.844733816643085	1.04298610933362	0.666102115446727	1.1163117154147	0.807770396529187	0.69684762807488	0.527283955395005	0.251681355962465
PARP1	0.152405467539559	-0.0439724613408124	-0.0246943400518477	-0.0960829902462555	0.151732255103738	0.278736370065964	-0.00209766097330332	0.257793038952658	0.58504759348847	0.214259291465705	0.438978244830886	0.287160743661342
