# Supplementary material for: Hypomethylated interferon regulatory factor 8 recruits activating protein-2α to attenuate porcine epidemic diarrhea virus infection in porcine jejunum
Source: Front Immunol. 2023 Aug 1;14:1187144. doi: 10.3389/fimmu.2023.1187144 (PMC10427914; doi:10.3389/fimmu.2023.1187144)
Supplement: Supplementary file 3 [file DataSheet_2.zip › Raw data of Figures/Figure 6.xlsx]

## Sheet: Figure 6A
															ATP	umol/gprot
	1	2	3			1	2	3		concentration	1	2	3		1	2	3		v	P
Control	0.3257	0.3264	0.3286		Control	0.322	0.3237	0.3252		Control	0.0567777	0.0573922	0.0562861		1261.29	910.544	1169.14		1113.66
PEDV	0.3053	0.3035	0.3021		PEDV	0.3046	0.3029	0.3013		PEDV	0.0251936	0.0249478	0.0254394		537.772	465.489	608.658		537.306	0.0069421
IRF8-OE	0.3039	0.3005	0.3021		IRF8-OE	0.301	0.2972	0.2989		IRF8-OE	0.0607103	0.0578837	0.058744		924.538	1103.44	1054.33		1027.43
IRF8-OE+PEDV	0.3162	0.3138	0.3247		IRF8-OE+PEDV	0.3141	0.3117	0.3217		IRF8-OE+PEDV	0.0463316	0.0476834	0.0522306		877.267	852.396	1111.7		947.12	0.0113608
					v
blank	0.054	0.0551	0.0544		0.0545
standards	0.1058	0.1072	0.1055		0.106167
standards-blank					0.0516667

## Sheet: Figure 6B
	20s A1					1min20s A2				A1-A2									NADH	U/mg prot
	1	2	3			1	2	3		1	2	3		concentration	1	2	3		1	2	3		v	p
Control	0.2967	0.2979	0.2929		Control	0.2855	0.2869	0.2814		0.0112	0.011	0.0115		Control	0.0567777	0.0573922	0.0562861		493.152	479.16	510.783		494.365
PEDV	0.3148	0.3146	0.3182		PEDV	0.3116	0.3121	0.3159		0.0032	0.0025	0.0023		PEDV	0.0251936	0.0249478	0.0254394		317.541	250.523	226.028		264.698	0.00134738
IRF8-OE	0.2988	0.2926	0.2963		IRF8-OE	0.286	0.2807	0.2843		0.0128	0.0119	0.012		IRF8-OE	0.0607103	0.0578837	0.058744		527.093	513.961	510.69		517.248
IRF8-OE+PEDV	0.3065	0.3052	0.3025		IRF8-OE+PEDV	0.2991	0.2985	0.2947		0.0074	0.0067	0.0078		IRF8-OE+PEDV	0.0463316	0.0476834	0.0522306		399.296	351.275	373.345		374.639	0.0230741

## Sheet: Figure 6C
	FITC-A
Control1	7714.3	6227.73		1.2387	1
Control2	4070.4			0.653593
Control3	6898.5			1.10771
PEDV1	260975	360863		41.9054	57.9445
PEDV2	482461			77.4698
PEDV3	339152			54.4583
IRF8-OE1	3425.5	3553.17		0.55004	0.570539
IRF8-OE2	3409.6			0.547487
IRF8-OE3	3824.4			0.614092
IRF8-OE+PEDV1	186600	177310		29.9627	28.471
IRF8-OE+PEDV2	177960			28.5754
IRF8-OE+PEDV3	167369			26.8748
		6227.73

## Sheet: Figure 6D
	PE-A	FITC-A		PE/FITC
Control1	432086	55234.9		7.82271	8.11588
Control2	442076	54151.6		8.16368
Control3	450039	53824.4		8.36124
PEDV1	627914	179634		3.49552	3.33544	1.39119e-05
PEDV2	620859	184638		3.36258
PEDV3	609564	193622		3.14822
IRF8-OE1	450671	70932.1		6.35355	6.3841
IRF8-OE2	453460	70850.1		6.40027
IRF8-OE3	451014	70487.7		6.39847
IRF8-OE+PEDV1	801683	191410		4.18829	3.95898	0.0235933
IRF8-OE+PEDV2	784264	196443		3.99233
IRF8-OE+PEDV3	753367	203816		3.69631

## Sheet: Figure 6E
														T-AOC	U/mg
	1	2	3		1	2	3		concentration	1	2	3		1	2	3		v	p
Control	0.0468	0.0459	0.0458		0.0461	0.0451	0.0451		Control	0.0567777	0.0573922	0.0562861		0.842467	0.952511	0.849825		0.881601
PEDV	0.0457	0.0447	0.0449		0.0455	0.0445	0.0447		PEDV	0.0251936	0.0249478	0.0254394		0.542467	0.547811	0.537225		0.542501	0.000681909
IRF8-OE	0.045	0.0465	0.0465		0.0441	0.0458	0.0457		IRF8-OE	0.0607103	0.0578837	0.058744		1.01301	0.826369	0.930591		0.923323
IRF8-OE+PEDV	0.0434	0.0458	0.0447		0.043	0.0454	0.0442		IRF8-OE+PEDV	0.0463316	0.0476834	0.0522306		0.58995	0.573225	0.654151		0.605776	0.0635816

## Sheet: Figure 6F
															CAT
	1	2	3		1	2	3		concentration	1	2	3			1	2	3		v	p
Control	0.6374	0.6429	0.6479		0.5159	0.5081	0.5174		Control	0.0567777	0.0573922	0.0562861		Control	386.613	424.341	418.878		409.944
PEDV	0.6257	0.6244	0.6267		0.5982	0.6003	0.5993		PEDV	0.0251936	0.0249478	0.0254394		PEDV	197.206	174.527	194.591		188.775	8.81246e-05
IRF8-OE	0.6126	0.6128	0.612		0.4977	0.4996	0.5044		IRF8-OE	0.0607103	0.0578837	0.058744		IRF8-OE	341.929	353.32	330.923		342.057
IRF8-OE+PEDV	0.6481	0.6504	0.6572		0.5869	0.5928	0.5929		IRF8-OE+PEDV	0.0463316	0.0476834	0.0522306		IRF8-OE+PEDV	238.645	218.239	222.415		226.433	0.0165616

## Sheet: Figure 6G
	1	2	3		1	2	3
Control	0.117	0.1183	0.1192		0.0771	0.077	0.0667	0.3928	0.0676	0.3252
PEDV	0.3036	0.3015	0.2994		0.0703	0.07	0.0694
IRF8-OE	0.1328	0.1483	0.1399		0.0781	0.0774	0.0785
IRF8-OE+PEDV	0.2067	0.1977	0.1922		0.0705	0.0712	0.0673
	SOD inhibit %									SOD	U/mg prot
	1	2	3		concentration	1	2	3		1	2	3		v	p
Control	0.877306	0.873001	0.838561		Control	0.0567777	0.0573922	0.0562861		370.839	365.068	357.557		364.488
PEDV	0.282595	0.28813	0.292743		PEDV	0.0251936	0.0249478	0.0254394		269.207	277.184	276.18		274.19	3.94123e-05
IRF8-OE	0.831796	0.78198	0.811193		IRF8-OE	0.0607103	0.0578837	0.058744		328.825	324.228	331.415		328.156
IRF8-OE+PEDV	0.581181	0.611009	0.615929		IRF8-OE+PEDV	0.0463316	0.0476834	0.0522306		301.055	307.533	283.02		297.202	0.0411852

## Sheet: Figure 6H
														GSH
	1	2	3		1	2	3		concentration	1	2	3		1	2	3		v	p
Control	0.3173	0.318	0.3178		0.3135	0.3137	0.3137		Control	0.0567777	0.0573922	0.0562861		424.04	474.698	461.513		453.417
PEDV	0.3085	0.308	0.3082		0.3073	0.3069	0.3072		PEDV	0.0251936	0.0249478	0.0254394		301.782	279.359	249.055		276.732	0.00120193
IRF8-OE	0.3193	0.3197	0.3199		0.3159	0.3162	0.3167		IRF8-OE	0.0607103	0.0578837	0.058744		354.828	383.101	345.134		361.021
IRF8-OE+PEDV	0.3126	0.3123	0.313		0.3106	0.3105	0.3114		IRF8-OE+PEDV	0.0463316	0.0476834	0.0522306		273.498	239.17	194.087		235.585	0.210355
				v
blank	0.0654	0.0666	0.065	0.0656667
standards	0.1286	0.1286	0.1292	0.1288
standards-blank	0.0631333

## Sheet: Figure 6I
										MDA	nmol/mg prot
	1	2	3		concentration	1	2	3		1	2	3		v	p
Control	0.0464	0.0475	0.0465		Control	0.0567777	0.0573922	0.0562861		142.705	144.524	144.261		143.83
PEDV	0.0452	0.0464	0.0447		PEDV	0.0251936	0.0249478	0.0254394		313.29	324.776	306.831		314.966	5.39495e-06
IRF8-OE	0.0459	0.047	0.0449		IRF8-OE	0.0607103	0.0578837	0.058744		132.023	141.788	133.469		135.76
IRF8-OE+PEDV	0.0459	0.0454	0.0453		IRF8-OE+PEDV	0.0463316	0.0476834	0.0522306		172.995	166.26	151.451		163.568	5.18202e-05
				v
blank	0.0441	0.0448	0.0456	0.0448333
standards	0.1005	0.1024	0.1034	0.1021
standards-blank	0.0572667
