# Supplementary material for: Hypomethylated interferon regulatory factor 8 recruits activating protein-2α to attenuate porcine epidemic diarrhea virus infection in porcine jejunum
Source: Front Immunol. 2023 Aug 1;14:1187144. doi: 10.3389/fimmu.2023.1187144 (PMC10427914; doi:10.3389/fimmu.2023.1187144)
Supplement: Supplementary file 3 [file DataSheet_2.zip › Raw data of Figures/Figure 7.xlsx]

## Sheet: Figure 7A
		Control	1.7395	1.68025	1.6446	1.86735	1.917	1.75745	1.92455	1.68875		1.77743	0.110841
		0.1μM	1.7629	1.6812	1.9842	1.9094	1.8908	1.9962	1.8714	1.90185		1.87474	0.106171
		1μM	1.86035	1.8227	1.8393	1.90345	1.7871	1.78835	1.8551	1.84955		1.83824	0.0387304
		2.5μM	1.6433	1.7603	1.8778	1.8557	1.77915	1.77715	1.6008	1.58295		1.73464	0.112671
		5μM	1.7805	1.8997	1.9254	1.8189	1.8785	1.8383	1.676	1.7032		1.81506	0.0902085
		7.5μM	1.7088	1.74435	1.79895	1.625	1.56365	1.64055	1.5701	1.6308		1.66027	0.0833445
		10μM	1.6687	1.678	1.5966	1.5749	1.52935	1.5622	1.5538	1.586		1.59369	0.0532887
		20μM	1.6355	1.5301	1.5662	1.5314	1.6398	1.5815	1.6645	1.5461		1.58689	0.0529297
		Control	0.97866	0.945325	0.925268	1.05059	1.07852	0.988758	1.08277	0.950107		1	0.06236
		0.1μM	0.991825	0.945859	1.11633	1.07425	1.06378	1.12308	1.05287	1.07		1.05475	0.0597326	0.0945529
		1μM	1.04665	1.02547	1.03481	1.0709	1.00544	1.00614	1.0437	1.04057		1.03421	0.0217901	0.165069
		2.5μM	0.924536	0.990362	1.05647	1.04403	1.00097	0.999842	0.900626	0.890583		0.975927	0.0633897	0.456567
		5μM	1.00173	1.06879	1.08325	1.02333	1.05686	1.03425	0.942934	0.958237		1.02117	0.0507522	0.46872
		7.5μM	0.961387	0.981388	1.01211	0.914241	0.879725	0.922989	0.883353	0.917504		0.934087	0.0468904	0.0314984
		10μM	0.938827	0.944059	0.898263	0.886054	0.860427	0.878909	0.874183	0.892299		0.896628	0.0299807	0.000847299
		20μM	0.920148	0.860849	0.881159	0.86158	0.922567	0.889767	0.936464	0.869851		0.892798	0.0297788	0.000619325

## Sheet: Figure 7C
		Control	1.8725	1.9806	1.7626	1.958	1.83685	1.82475	1.76895	1.9105		1.86434	0.0812925
		0.1μM	1.80195	1.8952	1.9926	1.8452	1.8595	1.85665	1.8771	1.68555		1.85172	0.0866839
		1μM	1.8403	1.91075	1.94295	1.94165	1.86455	2.1325	1.90925	1.8733		1.92691	0.0906949
		2.5μM	1.78895	1.77325	1.86105	1.76145	1.85185	1.9357	1.83705	1.66005		1.80867	0.0823853
		5μM	1.8227	1.87225	1.8836	1.78505	1.90005	1.88975	1.8306	1.8804		1.85805	0.0404528
		7.5μM	1.74965	1.81035	1.8163	1.86695	1.77645	1.7667	1.81465	1.79405		1.79939	0.0364511
		10μM	1.5919	1.8393	1.9347	1.6897	1.579	1.6821	1.8106	1.8692		1.74956	0.132261
		20μM	1.5317	1.5131	1.5988	1.6714	1.6637	1.6677	1.6027	1.5815		1.60383	0.0611665
		Control	1.00437	1.06236	0.945427	1.05024	0.985253	0.978763	0.948833	1.02476		1	0.0436038
		0.1μM	0.966533	1.01655	1.06879	0.989732	0.997402	0.995873	1.00684	0.904098		0.993228	0.0464957	0.768225
		1μM	0.987103	1.02489	1.04216	1.04147	1.00011	1.14383	1.02409	1.0048		1.03356	0.0486471	0.168302
		2.5μM	0.95956	0.951139	0.998233	0.94481	0.993299	1.03827	0.98536	0.890421		0.970137	0.0441899	0.195153
		5μM	0.977663	1.00424	1.01033	0.957468	1.01915	1.01363	0.9819	1.00861		0.996624	0.0216981	0.84739
		7.5μM	0.93848	0.971039	0.97423	1.0014	0.952855	0.947626	0.973345	0.962296		0.965159	0.0195517	0.0582564
		10μM	0.853866	0.986567	1.03774	0.906324	0.846947	0.902248	0.971173	1.0026		0.938433	0.0709425	0.0552252
		20μM	0.821576	0.811599	0.857567	0.896508	0.892378	0.894524	0.859659	0.848288		0.860262	0.0328086	4.27e-06

## Sheet: Figure 7E
	early apoptosis	late apoptosis	total apoptosis	t-test
PEDV1	4.82	2.81	7.63	0.0187701
PEDV2	6.42	0.75	7.17
PEDV3	5.28	2.7	7.98
IRF8-OE+PEDV1	4.3	1.57	5.87
IRF8-OE+PEDV2	3.61	0.65	4.26
IRF8-OE+PEDV3	2.69	0.43	3.12

## Sheet: Figure 7G
Cas3	CT	CT(GAPDH)		ΔCT	Mean ΔCT	ΔΔCT	2^-G	Mean			log2
Control-1	24.1366	16.1888		7.94784	7.46706	0.480777	0.716592	0.955051	1.03057	0.229993	-0.109787580012812
	24.1731	16.9613		7.21185		-0.255211	1.19351
Control-2	23.72	16.6139		7.10607		-0.360993	1.28431	1.28882			0.322616720618265
	23.7609	16.6649		7.09597		-0.371097	1.29334
Control-3	24.3529	16.8417		7.51123		0.0441637	0.969852	0.847825			-0.281598990339374
	23.8638	15.9344		7.92942		0.46236	0.725798
PEDV-1	23.0296	16.527		6.50254		-0.964524	1.95142	2.20367	2.30219	0.208536	1.0964679351016
	22.6309	16.4601		6.1708		-1.29626	2.45591
PEDV-2	22.9256	16.5911		6.33451		-1.13255	2.19246	2.16118			1.06837884904732
	22.8296	16.4533		6.37629		-1.09078	2.12989
PEDV-3	22.8543	16.7212		6.1331		-1.33396	2.52093	2.54174			1.30237726308605
	22.6423	16.5328		6.10949		-1.35757	2.56254
IRF8-OE-1	23.9084	16.6906		7.21784		-0.24922	1.18856	1.27508	1.21515	0.2738	0.307155695795377
	23.7047	16.6829		7.02176		-0.445308	1.3616
IRF8-OE-2	24.8287	16.7847		8.04395		0.576892	0.670407	0.916347			-0.169472000458396
	23.9397	16.6896		7.2501		-0.216966	1.16229
IRF8-OE-3	23.7997	16.8004		6.99935		-0.467717	1.38292	1.45402			0.496606341813353
	23.7945	16.9363		6.85815		-0.608916	1.52511
IRF8-OE+PEDV-1	24.8469	17.6407		7.20618		-0.260886	1.19821	1.21279	1.28811	0.195397	0.234894907528626
	24.87	17.6985		7.17149		-0.295569	1.22737
IRF8-OE+PEDV-2	25.0402	17.507		7.53321		0.0661486	0.955185	1.14159			0.147603641239145
	24.5041	17.4463		7.05782		-0.409244	1.32799
IRF8-OE+PEDV-3	24.0048	17.1324		6.87245		-0.594611	1.51007	1.50996			0.55107486751591
	24.1255	17.2529		6.87265		-0.594413	1.50986
cas6	CT	CT(GAPDH)		ΔCT	Mean ΔCT	ΔΔCT	2^-G	Mean			log2
Control-1	22.6872	16.1888		6.49847	6.34377	0.154697	0.898321	1.19215	1.03446	0.149575	0.210122594177453
	22.7336	16.9613		5.77237		-0.571404	1.48597
Control-2	22.9814	16.6139		6.36751		0.0237403	0.983679	1.01663			-0.0196454182727782
	22.9389	16.6649		6.27396		-0.0698075	1.04958
Control-3	22.9615	16.8417		6.11983		-0.223937	1.16792	0.894592			-0.204134822038996
	22.9648	15.9344		7.03048		0.686711	0.621269
PEDV-1	22.1942	16.527		5.66718		-0.676592	1.59836	1.57538	1.45355	0.2825	0.612266785819972
	22.1694	16.4601		5.70926		-0.634509	1.55241
PEDV-2	22.3245	16.5911		5.73339		-0.610379	1.52666	1.13057			0.133615518466481
	23.2423	16.4533		6.78897		0.445198	0.734484
PEDV-3	22.267	16.7212		5.5458		-0.797968	1.73865	1.65468			0.683117555432407
	22.2252	16.5328		5.69235		-0.651421	1.57071
IRF8-OE-1	22.761	16.6906		6.07046		-0.273314	1.20858	1.277	1.1567	0.113737	0.309323185493772
	22.5986	16.6829		5.91571		-0.428059	1.34542
IRF8-OE-2	22.9324	16.7847		6.1477		-0.196072	1.14558	1.14216			0.148324140061635
	22.846	16.6896		6.15633		-0.187438	1.13874
IRF8-OE-3	23.1572	16.8004		6.35679		0.0130153	0.991019	1.05093			0.0282242010678386
	23.1284	16.9363		6.19213		-0.151642	1.11083
IRF8-OE+PEDV-1	24.0427	17.6407		6.40194		0.058166	0.960484	0.994995	1.21316	0.202476	-0.0506755293813593
	24.0003	17.6985		6.30182		-0.0419526	1.02951
IRF8-OE+PEDV-2	22.9446	17.507		5.43765		-0.906119	1.874	1.39504			0.436868470846854
	23.9165	17.4463		6.47022		0.126453	0.916081
IRF8-OE+PEDV-3	23.7204	17.1324		6.58802		0.244249	0.844255	1.24946			0.277863278674223
	22.8701	17.2529		5.61724		-0.726532	1.65466
cas7	CT	CT(GAPDH)		ΔCT	Mean ΔCT	ΔΔCT	2^-G	Mean			log2
Control-1	22.9359	16.1888		6.74715	6.76102	-0.0138688	1.00966	1.33438	1.05189	0.281203	0.372734347446715
	22.9919	16.9613		6.03061		-0.730404	1.6591
Control-2	23.7726	16.6139		7.15867		0.397651	0.759093	0.771993			-0.416777044341743
	23.7754	16.6649		7.11045		0.349432	0.784893
Control-3	23.1549	16.8417		6.31319		-0.447831	1.36399	1.04928			0.0259634586971577
	23.1404	15.9344		7.20604		0.445021	0.734574
PEDV-1	22.5537	16.527		6.02666		-0.734358	1.66366	1.58062	1.61941	0.442172	0.617049251722172
	22.6385	16.4601		6.17839		-0.582627	1.49757
PEDV-2	22.1421	16.5911		5.55107		-1.20995	2.3133	2.0797			1.0129387671203
	22.3298	16.4533		5.87654		-0.88448	1.8461
PEDV-3	23.3275	16.7212		6.60637		-0.154646	1.11315	1.19791			0.217085911181438
	22.9347	16.5328		6.40186		-0.359158	1.28268
IRF8-OE-1	23.4456	16.6906		6.75506		-0.00596285	1.00414	1.38609	1.12572	0.22558	0.42758271823673
	22.6218	16.6829		5.93887		-0.822148	1.76804
IRF8-OE-2	23.8473	16.7847		7.06261		0.301588	0.811359	0.989087			-0.0592677506266625
	23.2281	16.6896		6.53844		-0.222576	1.16682
IRF8-OE-3	23.5775	16.8004		6.77707		0.0160499	0.988937	1.00198			-0.0405879173451692
	23.6758	16.9363		6.73952		-0.0215039	1.01502
IRF8-OE+PEDV-1	23.5013	17.6407		5.86056		-0.900462	1.86666	1.41285	1.37754	0.211262	0.455171052018397
	24.5198	17.6985		6.82136		0.0603423	0.959037
IRF8-OE+PEDV-2	23.4542	17.507		5.94717		-0.813851	1.7579	1.56892			0.606335258609158
	23.7427	17.4463		6.29641		-0.46461	1.37994
IRF8-OE+PEDV-3	23.9138	17.1324		6.78144		0.0204215	0.985945	1.15085			0.159258511011074
	23.618	17.2529		6.36514		-0.395884	1.31575
cas8	CT	CT(GAPDH)		ΔCT	Mean ΔCT	ΔΔCT	2^-G	Mean			log2
Control-1	24.7175	16.1888		8.52871	8.2879	0.240814	0.846268	1.11968	1.03017	0.116106	0.119645673995682
	24.7709	16.9613		7.80961		-0.478285	1.39309
Control-2	24.8779	16.6139		8.26393		-0.0239698	1.01675	1.07186			0.0566827160560575
	24.7804	16.6649		8.11544		-0.172451	1.12697
Control-3	24.916	16.8417		8.07433		-0.21357	1.15955	0.898978			-0.19707913298491
	24.8697	15.9344		8.93536		0.647462	0.638403
PEDV-1	23.5973	16.527		7.07023		-1.21766	2.3257	2.0258	1.91642	0.0968972	0.975054671724187
	23.9606	16.4601		7.50054		-0.787352	1.7259
PEDV-2	23.9388	16.5911		7.34776		-0.940132	1.9187	1.84134			0.837321581168188
	23.9224	16.4533		7.46906		-0.818836	1.76398
PEDV-3	24.0094	16.7212		7.28826		-0.99964	1.9995	1.8821			0.868908557707879
	24.0013	16.5328		7.46847		-0.819428	1.76471
IRF8-OE-1	24.9759	16.6906		8.28533		-0.00256364	1.00178	1.00596	1.33433	0.312043	-0.0348662504107065
	24.9563	16.6829		8.27334		-0.0145532	1.01014
IRF8-OE-2	24.2441	16.7847		7.45939		-0.828509	1.77585	1.37007			0.41081287746384
	25.03	16.6896		8.34035		0.0524577	0.964292
IRF8-OE-3	24.4984	16.8004		7.69799		-0.589909	1.50515	1.62697			0.658748898736644
	24.4179	16.9363		7.48154		-0.806353	1.74878
IRF8-OE+PEDV-1	25.8194	17.6407		8.17867		-0.109223	1.07865	1.38564	1.4263	0.164195	0.427120474946404
	25.2271	17.6985		7.52862		-0.759278	1.69264
IRF8-OE+PEDV-2	24.9838	17.507		7.47681		-0.811089	1.75454	1.60701			0.640940645393261
	25.1888	17.4463		7.74244		-0.545456	1.45948
IRF8-OE+PEDV-3	25.4005	17.1324		8.26813		-0.0197652	1.01379	1.28626			0.319745170820659
	24.9004	17.2529		7.64753		-0.640367	1.55873
cas9	CT	CT(GAPDH)		ΔCT	Mean ΔCT	ΔΔCT	2^-G	Mean			log2
Control-1	25.4362	16.1888		9.2474	9.02642	0.220982	0.857981	1.09106	1.02201	0.0803506	0.0822931649501121
	25.5826	16.9613		8.62136		-0.405054	1.32414
Control-2	25.6058	16.6139		8.99188		-0.0345381	1.02423	1.04115			0.0147375651473301
	25.6099	16.6649		8.94499		-0.0814303	1.05807
Control-3	25.6314	16.8417		8.78969		-0.236729	1.17832	0.933815			-0.142228043606898
	25.4976	15.9344		9.56319		0.536769	0.689313
PEDV-1	25.0805	16.527		8.55345		-0.472973	1.38797	1.33911	1.41751	0.183253	0.377838283637061
	25.1189	16.4601		8.65876		-0.367657	1.29026
PEDV-2	25.0871	16.5911		8.49602		-0.530399	1.44433	1.28651			0.320020138521525
	25.3051	16.4533		8.85178		-0.174639	1.12868
PEDV-3	24.9696	16.7212		8.24847		-0.777952	1.7147	1.62692			0.658709872762299
	24.9371	16.5328		8.40428		-0.622137	1.53915
IRF8-OE-1	25.8848	16.6906		9.19422		0.167803	0.890198	0.919753	0.906367	0.0462114	-0.164119215398096
	25.7844	16.6829		9.10147		0.075052	0.949308
IRF8-OE-2	25.9385	16.7847		9.15381		0.127388	0.915487	0.944407			-0.125956244185269
	25.7551	16.6896		9.06542		0.0390035	0.973327
IRF8-OE-3	26.1909	16.8004		9.39055		0.36413	0.776937	0.85494			-0.269542261887194
	26.0629	16.9363		9.12656		0.10014	0.932943
IRF8-OE+PEDV-1	27.8113	17.6407		10.1706		1.14418	0.452447	1.03804	1.26322	0.251939	0.0104255721348972
	26.0257	17.6985		8.32719		-0.699226	1.62363
IRF8-OE+PEDV-2	25.927	17.507		8.42		-0.606414	1.52247	1.53532			0.575104041873667
	25.8422	17.4463		8.39585		-0.630567	1.54817
IRF8-OE+PEDV-3	26.3411	17.1324		9.2087		0.182284	0.881307	1.2163			0.239060186258346
	25.6458	17.2529		8.39295		-0.633468	1.55129
cas10	CT	CT(GAPDH)		ΔCT	Mean ΔCT	ΔΔCT	2^-G	Mean			log2
Control-1	23.9891	16.1888		7.8003	7.55409	0.24621	0.843109	1.27433	1.0508	0.21476	0.306297430903516
	23.7451	16.9613		6.78386		-0.770232	1.70554
Control-2	24.4939	16.6139		7.88001		0.325918	0.797791	0.846038			-0.284641959730374
	24.3802	16.6649		7.71528		0.161191	0.894286
Control-3	23.9816	16.8417		7.13984		-0.414252	1.33261	1.03203			0.00204741160834282
	23.9396	15.9344		8.00526		0.451165	0.731452
PEDV-1	23.1852	16.527		6.6582		-0.895895	1.86076	1.30764	1.63782	0.326433	0.34352339566065
	24.4206	16.4601		7.96049		0.406394	0.754507
PEDV-2	23.2057	16.5911		6.61466		-0.939433	1.91777	1.96037			0.927687774652273
	23.0053	16.4533		6.55196		-1.00214	2.00296
PEDV-3	23.2546	16.7212		6.53342		-1.02067	2.02886	1.64544			0.675039603885983
	23.7512	16.5328		7.21835		-0.335742	1.26203
IRF8-OE-1	23.8703	16.6906		7.1797		-0.374388	1.29629	1.04661	0.861969	0.203574	0.0222928102928673
	24.5645	16.6829		7.88155		0.327459	0.796939
IRF8-OE-2	24.9355	16.7847		8.15081		0.596723	0.661254	0.643662			-0.679061335331621
	24.9193	16.6896		8.22969		0.675603	0.62607
IRF8-OE-3	24.6288	16.8004		7.8284		0.274305	0.826849	0.895631			-0.202459992042691
	24.5427	16.9363		7.60637		0.052275	0.964414
IRF8-OE+PEDV-1	25.1341	17.6407		7.49335		-0.0607438	1.043	1.08676	1.11068	0.403777	0.0765904729242898
	25.0756	17.6985		7.37712		-0.176971	1.13051
IRF8-OE+PEDV-2	25.1793	17.507		7.67228		0.11819	0.921343	0.719391			-0.518588569096503
	25.9509	17.4463		8.50463		0.950538	0.517439
IRF8-OE+PEDV-3	24.1739	17.1324		7.04153		-0.512558	1.42658	1.52588			0.566205713825265
	24.1063	17.2529		6.85349		-0.700604	1.62519
bax	CT	CT(GAPDH)		ΔCT	Mean ΔCT	ΔΔCT	2^-G	Mean			log2
Control-1	24.6643	16.1888		8.47558	8.06971	0.405862	0.754785	0.95743	1.03738	0.20706	-0.106197648613876
	24.8167	16.9613		7.8555		-0.214219	1.16008
Control-2	24.3274	16.6139		7.71346		-0.356258	1.2801	1.2725			0.304225785895737
	24.3956	16.6649		7.7307		-0.339017	1.26489
Control-3	24.7068	16.8417		7.86513		-0.204589	1.15236	0.882216			-0.224232742479301
	24.7123	15.9344		8.77793		0.70822	0.612075
PEDV-1	23.5728	16.527		7.04581		-1.02391	2.03342	1.98611	2.3611	0.355322	0.946508626485425
	23.5746	16.4601		7.11455		-0.955165	1.9388
PEDV-2	23.2817	16.5911		6.69065		-1.37906	2.60099	2.69279			1.38566203580508
	23.0455	16.4533		6.59225		-1.47746	2.78458
PEDV-3	23.133	16.7212		6.41179		-1.65792	3.15562	2.4044			1.2222374070162
	23.8773	16.5328		7.34447		-0.725239	1.65318
IRF8-OE-1	24.9356	16.6906		8.24498		0.175269	0.885602	0.872909	1.07156	0.204033	-0.239534779118492
	24.9699	16.6829		8.28695		0.217231	0.860215
IRF8-OE-2	24.7751	16.7847		7.99034		-0.0793735	1.05656	1.28058			0.313358093996059
	24.17	16.6896		7.48034		-0.589377	1.5046
IRF8-OE-3	25.1415	16.8004		8.34108		0.271365	0.828535	1.06118			0.0422344555314489
	24.6344	16.9363		7.69807		-0.371646	1.29383
IRF8-OE+PEDV-1	25.3504	17.6407		7.70969		-0.360022	1.28345	1.29477	1.33609	0.134849	0.329256884394349
	25.3829	17.6985		7.68446		-0.385256	1.30609
IRF8-OE+PEDV-2	25.224	17.507		7.71706		-0.35265	1.2769	1.22674			0.251396475119959
	25.2814	17.4463		7.83511		-0.234603	1.17658
IRF8-OE+PEDV-3	24.1364	17.1324		7.00406		-1.06566	2.09312	1.48677			0.528744124838804
	25.5063	17.2529		8.25345		0.183738	0.880419
bad	CT	CT(GAPDH)		ΔCT	Mean ΔCT	ΔΔCT	2^-G	Mean			log2
Control-1	22.2552	16.1888		6.06646	5.94406	0.122406	0.918655	1.25212	1.04173	0.191866	0.280937591477102
	22.2403	16.9613		5.27904		-0.665019	1.58559
Control-2	22.6284	16.6139		6.01444		0.0703845	0.952384	0.876421			-0.233741606707194
	22.9301	16.6649		6.26516		0.321104	0.800457
Control-3	22.406	16.8417		5.56424		-0.379822	1.30118	0.996641			-0.0482915116178344
	22.4094	15.9344		6.47501		0.530947	0.6921
PEDV-1	21.7801	16.527		5.25307		-0.690983	1.61438	1.60137	1.44624	0.146548	0.635871218195251
	21.7366	16.4601		5.27652		-0.667538	1.58836
PEDV-2	21.9684	16.5911		5.37733		-0.566729	1.48116	1.31013			0.346277430440394
	22.2095	16.4533		5.75616		-0.187903	1.13911
PEDV-3	22.0941	16.7212		5.3729		-0.571156	1.48571	1.42721			0.469761238879457
	22.0241	16.5328		5.49124		-0.452815	1.36871
IRF8-OE-1	22.6137	16.6906		5.9231		-0.0209622	1.01464	0.994952	0.957374	0.158668	-0.0507388306398757
	22.6631	16.6829		5.98019		0.0361304	0.975267
IRF8-OE-2	22.5132	16.7847		5.72848		-0.215582	1.16117	0.78329			-0.395818464157971
	23.9362	16.6896		7.24661		1.30255	0.405408
IRF8-OE-3	22.8096	16.8004		6.00919		0.0651336	0.955857	1.09388			0.086016078122417
	22.5795	16.9363		5.64317		-0.300887	1.2319
IRF8-OE+PEDV-1	23.3586	17.6407		5.71786		-0.226195	1.16975	1.20198	1.11422	0.151405	0.221969970263742
	23.3389	17.6985		5.64048		-0.303582	1.2342
IRF8-OE+PEDV-2	23.1563	17.507		5.64931		-0.294749	1.22667	1.2013			0.221156956330012
	23.1566	17.4463		5.71026		-0.233796	1.17592
IRF8-OE+PEDV-3	23.2978	17.1324		6.16542		0.221366	0.857753	0.939396			-0.133631318696757
	23.1669	17.2529		5.91402		-0.0300393	1.02104
p53	CT	CT(GAPDH)		ΔCT	Mean ΔCT	ΔΔCT	2^-G	Mean			log2
Control-1	23.9472	16.1888		7.75841	7.28377	0.474638	0.719647	0.960921	1.03771	0.0829172	-0.100947395214218
	23.9794	16.9613		7.0181		-0.265671	1.20219
Control-2	23.9354	16.6139		7.32148		0.0377123	0.974199	1.02657			-0.00561088347481573
	23.8391	16.6649		7.17416		-0.109606	1.07893
Control-3	23.5075	16.8417		6.66578		-0.61799	1.53474	1.12563			0.127294436131775
	23.6991	15.9344		7.76469		0.480916	0.716522
PEDV-1	22.3517	16.527		5.8247		-1.45907	2.74931	2.24836	2.12496	0.222279	1.12543828241724
	22.9386	16.4601		6.47854		-0.805227	1.74742
PEDV-2	23.1237	16.5911		6.53266		-0.751106	1.68308	1.86836			0.858335200282088
	22.6989	16.4533		6.24559		-1.03818	2.05364
PEDV-3	23.3186	16.7212		6.59742		-0.686352	1.60921	2.25817			1.13171467571942
	22.277	16.5328		5.74418		-1.53959	2.90712
IRF8-OE-1	23.9336	16.6906		7.24305		-0.0407236	1.02863	1.085	1.20701	0.121851	0.0742579763371107
	23.7759	16.6829		7.093		-0.190767	1.14137
IRF8-OE-2	23.8206	16.7847		7.03589		-0.247881	1.18746	1.20732			0.228375858447771
	23.678	16.6896		6.98841		-0.295355	1.22719
IRF8-OE-3	23.9836	16.8004		7.18317		-0.100604	1.07222	1.3287			0.366580201881486
	23.5554	16.9363		6.61912		-0.664648	1.58518
IRF8-OE+PEDV-1	23.9325	17.6407		6.29176		-0.992012	1.98896	2.13825	1.58743	0.479133	1.05299584857162
	23.7884	17.6985		6.08997		-1.1938	2.28755
IRF8-OE+PEDV-2	24.3771	17.507		6.87014		-0.413631	1.33203	1.35689			0.396869272101481
	24.2636	17.4463		6.81727		-0.466497	1.38175
IRF8-OE+PEDV-3	24.0971	17.1324		6.96475		-0.319019	1.24748	1.26714			0.298144189913985
	24.1728	17.2529		6.91997		-0.363796	1.28681
apaf-1	CT	CT(GAPDH)		ΔCT	Mean ΔCT	ΔΔCT	2^-G	Mean			log2
Control-1	22.9329	16.1888		6.74411	6.59982	0.144284	0.904828	1.23858	1.224	0.350109	0.265247175034722
	22.9082	16.9613		5.94692		-0.652901	1.57233
Control-2	22.5198	16.6139		5.90582		-0.694007	1.61777	1.5666			0.604197672479893
	22.665	16.6649		6.0001		-0.599723	1.51543
Control-3	22.8106	16.8417		5.96893		-0.630891	1.54852	0.866835			-0.249607621270651
	24.9674	15.9344		9.03306		2.43324	0.18515
PEDV-1	22.1602	16.527		5.63319		-0.966633	1.95427	1.59932	1.73832	0.279745	0.63401805977776
	22.7445	16.4601		6.28442		-0.315402	1.24436
PEDV-2	22.0933	16.5911		5.50225		-1.09757	2.13994	2.06034			0.999447191790116
	22.0671	16.4533		5.61378		-0.986041	1.98074
PEDV-3	22.1216	16.7212		5.40049		-1.19933	2.29634	1.55531			0.593763415635799
	23.4291	16.5328		6.89623		0.296405	0.814279
IRF8-OE-1	22.9414	16.6906		6.25084		-0.348986	1.27367	1.33059	1.10668	0.249393	0.368626828962699
	22.8102	16.6829		6.12733		-0.472499	1.38751
IRF8-OE-2	23.1077	16.7847		6.32295		-0.276869	1.21156	1.15156			0.160153232758087
	23.1631	16.6896		6.47343		-0.126389	1.09156
IRF8-OE-3	23.6564	16.8004		6.856		0.256181	0.837302	0.837896			-0.298594786407754
	23.7903	16.9363		6.85396		0.254135	0.838489
IRF8-OE+PEDV-1	23.9744	17.6407		6.33364		-0.266179	1.20262	1.23991	1.21096	0.221838	0.266795662291737
	23.9453	17.6985		6.24684		-0.352981	1.2772
IRF8-OE+PEDV-2	23.2215	17.507		5.71456		-0.885266	1.84711	1.41691			0.459306092903916
	24.0655	17.4463		6.61913		0.0193092	0.986705
IRF8-OE+PEDV-3	23.5441	17.1324		6.4117		-0.188123	1.13928	0.976072			-0.0783777072196421
	24.1516	17.2529		6.89874		0.298915	0.812863

## Sheet: Figure 7I
P21	CT	CT(GAPDH)	ΔCT	Mean ΔCT	ΔΔCT	2^-G	Mean	average	t-test
Control-1	24.3668	16.9896	7.37724	7.70905	-0.331809	1.25859	1.27535	1.04803
	24.1658	16.8265	7.33932	7.70905	-0.36973	1.29211
Control-2	25.0976	16.6755	8.4221	7.70905	0.713057	0.610026	0.640295
	25.0457	16.7601	8.2856	7.70905	0.576552	0.670565
Control-3	23.9697	16.6444	7.32534	7.70905	-0.383704	1.30469	1.22843
	23.93	16.4253	7.50468	7.70905	-0.204367	1.15218
PEDV-1	24.3199	16.8037	7.51619	7.70905	-0.192855	1.14302	0.950342	0.889608	0.557279
	24.896	16.7865	8.10942	7.70905	0.400376	0.757661
PEDV-2	24.4563	16.0445	8.41178	7.70905	0.702728	0.614409	0.622405
	24.4332	16.0585	8.37471	7.70905	0.66566	0.6304
PEDV-3	24.8348	17.2284	7.60638	7.70905	-0.102667	1.07376	1.09608
	24.9287	17.3811	7.54761	7.70905	-0.161436	1.1184
IRF8-OE-1	25.8761	17.8402	8.03592	7.70905	0.326869	0.797265	0.956467	1.07794
	25.421	17.8699	7.55114	7.70905	-0.157909	1.11567
IRF8-OE-2	25.4172	17.7859	7.63134	7.70905	-0.077707	1.05534	1.05923
	25.3468	17.7261	7.62073	7.70905	-0.0883178	1.06313
IRF8-OE-3	25.1032	17.6324	7.47081	7.70905	-0.238234	1.17955	1.21813
	24.9457	17.5663	7.3794	7.70905	-0.329646	1.2567
IRF8-OE+PEDV-1	25.6111	17.8252	7.78586	7.70905	0.0768159	0.948148	0.970157	1.12646	0.218999
	25.5303	17.8099	7.72039	7.70905	0.0113479	0.992165
IRF8-OE+PEDV-2	25.2537	17.6324	7.62125	7.70905	-0.0877986	1.06275	1.15812
	25.2546	17.8715	7.38308	7.70905	-0.325963	1.2535
IRF8-OE+PEDV-3	25.1835	17.8419	7.34161	7.70905	-0.367439	1.29006	1.25109
	25.2458	17.8143	7.43152	7.70905	-0.277526	1.21211
CDK2	CT	CT(GAPDH)	ΔCT	Mean ΔCT	ΔΔCT	2^-G	Mean
Control-1	24.0635	16.9896	7.07398	7.11437	-0.0403889	1.02839	0.989108	1.00267
	24.0152	16.8265	7.18864	7.11437	0.0742666	0.949825
Control-2	23.6657	16.6755	6.99017	7.11437	-0.124203	1.08991	1.08562
	23.7616	16.7601	7.00156	7.11437	-0.112806	1.08133
Control-3	23.9354	16.6444	7.29107	7.11437	0.176696	0.884727	0.933285
	23.5661	16.4253	7.14081	7.11437	0.0264351	0.981843
PEDV-1	24.4956	16.8037	7.69194	7.11437	0.577565	0.670094	0.67057	0.67143	0.00793311
	24.4764	16.7865	7.68989	7.11437	0.575517	0.671046
PEDV-2	23.9373	16.0445	7.89286	7.11437	0.778491	0.582976	0.584328
	23.9447	16.0585	7.88619	7.11437	0.771815	0.58568
PEDV-3	24.8647	17.2284	7.63624	7.11437	0.521865	0.696471	0.759393
	24.7777	17.3811	7.39661	7.11437	0.282238	0.822314
IRF8-OE-1	24.6811	17.8402	6.84088	7.11437	-0.273489	1.20873	1.24405	0.983183
	24.6288	17.8699	6.75893	7.11437	-0.355442	1.27938
IRF8-OE-2	25.1637	17.7859	7.37781	7.11437	0.263441	0.833098	0.874664
	24.9667	17.7261	7.24059	7.11437	0.126221	0.916229
IRF8-OE-3	24.9758	17.6324	7.34343	7.11437	0.229062	0.85319	0.830834
	24.9874	17.5663	7.42109	7.11437	0.306718	0.808479
IRF8-OE+PEDV-1	25.1784	17.8252	7.35315	7.11437	0.238778	0.847463	0.844421	0.901383	0.0413256
	25.1735	17.8099	7.36354	7.11437	0.249173	0.841379
IRF8-OE+PEDV-2	24.8547	17.6324	7.2223	7.11437	0.107935	0.927916	1.01898
	24.8353	17.8715	6.96375	7.11437	-0.15062	1.11005
IRF8-OE+PEDV-3	25.1937	17.8419	7.35181	7.11437	0.237437	0.848251	0.840747
	25.1918	17.8143	7.37756	7.11437	0.263192	0.833243
CDK4	CT	CT(GAPDH)	ΔCT	Mean ΔCT	ΔΔCT	2^-G	Mean
Control-1	22.5672	16.9896	5.57766	6.0272	-0.449536	1.3656	1.21725	1.01247
	22.7576	16.8265	5.93107	6.0272	-0.0961264	1.0689
Control-2	22.835	16.6755	6.15953	6.0272	0.132328	0.912358	0.908778
	22.9309	16.7601	6.17089	6.0272	0.143694	0.905198
Control-3	22.7539	16.6444	6.10952	6.0272	0.0823223	0.944536	0.911386
	22.6398	16.4253	6.21452	6.0272	0.187318	0.878237
PEDV-1	23.6096	16.8037	6.8059	6.0272	0.778706	0.582889	0.531314	0.499339	0.00833302
	23.8734	16.7865	7.08688	6.0272	1.05968	0.479738
PEDV-2	23.1931	16.0445	7.14861	6.0272	1.12141	0.459645	0.446645
	23.2911	16.0585	7.23262	6.0272	1.20542	0.433644
PEDV-3	24.2759	17.2284	7.04752	6.0272	1.02032	0.493008	0.520058
	24.2784	17.3811	6.8973	6.0272	0.870102	0.547108
IRF8-OE-1	23.7436	17.8402	5.9034	6.0272	-0.123794	1.0896	1.14413	1.09015
	23.6356	17.8699	5.76577	6.0272	-0.261426	1.19866
IRF8-OE-2	23.5146	17.7859	5.72876	6.0272	-0.298443	1.22982	1.18915
	23.5536	17.7261	5.82747	6.0272	-0.199724	1.14848
IRF8-OE-3	23.6647	17.6324	6.03225	6.0272	0.00504905	0.996506	0.93718
	23.7815	17.5663	6.21515	6.0272	0.187947	0.877854
IRF8-OE+PEDV-1	24.2769	17.8252	6.45169	6.0272	0.424488	0.745103	0.801933	0.841059	0.00371379
	24.0568	17.8099	6.24687	6.0272	0.219669	0.858763
IRF8-OE+PEDV-2	23.9194	17.6324	6.28696	6.0272	0.259761	0.835226	0.781655
	24.3566	17.8715	6.48502	6.0272	0.457824	0.728084
IRF8-OE+PEDV-3	23.9363	17.8419	6.09441	6.0272	0.0672086	0.954483	0.93959
	23.9544	17.8143	6.14015	6.0272	0.112948	0.924697
CycA2	CT	CT(GAPDH)	ΔCT	Mean ΔCT	ΔΔCT	2^-G	Mean
Control-1	21.8966	16.9896	4.90705	5.13223	-0.225179	1.16892	1.09517	1.00564
	21.9282	16.8265	5.10167	5.13223	-0.0305635	1.02141
Control-2	21.7443	16.6755	5.0688	5.13223	-0.0634309	1.04495	1.05042
	21.8138	16.7601	5.05376	5.13223	-0.0784723	1.0559
Control-3	21.9557	16.6444	5.31134	5.13223	0.179112	0.883246	0.871343
	21.7761	16.4253	5.35076	5.13223	0.218533	0.859439
PEDV-1	21.9158	16.8037	5.11207	5.13223	-0.0201589	1.01407	1.02578	1.16986	0.250599
	21.8657	16.7865	5.07914	5.13223	-0.0530883	1.03748
PEDV-2	21.1056	16.0445	5.06108	5.13223	-0.0711533	1.05056	1.11822
	20.9448	16.0585	4.88627	5.13223	-0.245958	1.18588
PEDV-3	21.9284	17.2284	4.69994	5.13223	-0.432291	1.34937	1.3656
	22.0468	17.3811	4.66566	5.13223	-0.466568	1.38182
IRF8-OE-1	22.7425	17.8402	4.90225	5.13223	-0.22998	1.17282	1.20032	1.06089
	22.706	17.8699	4.83614	5.13223	-0.29609	1.22781
IRF8-OE-2	22.8515	17.7859	5.06567	5.13223	-0.0665561	1.04721	1.029
	22.8428	17.7261	5.11676	5.13223	-0.0154726	1.01078
IRF8-OE-3	22.8848	17.6324	5.25236	5.13223	0.120127	0.920107	0.95335
	22.718	17.5663	5.1517	5.13223	0.0194729	0.986593
IRF8-OE+PEDV-1	22.8818	17.8252	5.05662	5.13223	-0.0756151	1.05381	1.02958	1.27167	0.569331
	22.9345	17.8099	5.12455	5.13223	-0.00768391	1.00534
IRF8-OE+PEDV-2	22.9914	17.6324	5.35894	5.13223	0.226714	0.854579	1.47198
	21.9407	17.8715	4.06916	5.13223	-1.06307	2.08938
IRF8-OE+PEDV-3	22.521	17.8419	4.67911	5.13223	-0.453122	1.369	1.31346
	22.6154	17.8143	4.80119	5.13223	-0.331044	1.25792
CycD	CT	CT(GAPDH)	ΔCT	Mean ΔCT	ΔΔCT	2^-G	Mean
Control-1	23.0508	16.9896	6.06128	6.38034	-0.319062	1.24752	1.12122	1.00849
	23.2142	16.8265	6.38769	6.38034	0.00734975	0.994918
Control-2	23.3348	16.6755	6.65926	6.38034	0.278915	0.824211	0.899699
	23.1766	16.7601	6.41659	6.38034	0.036248	0.975188
Control-3	22.9048	16.6444	6.26039	6.38034	-0.119955	1.0867	1.00456
	22.9222	16.4253	6.49685	6.38034	0.116504	0.92242
PEDV-1	24.3421	16.8037	7.53844	6.38034	1.15809	0.448104	0.42564	0.522453	0.00796551
	24.4774	16.7865	7.69086	6.38034	1.31052	0.403176
PEDV-2	22.9348	16.0445	6.89027	6.38034	0.509931	0.702256	0.671081
	23.0829	16.0585	7.02441	6.38034	0.644069	0.639905
PEDV-3	24.8648	17.2284	7.63638	6.38034	1.25604	0.418692	0.470639
	24.6977	17.3811	7.3166	6.38034	0.936261	0.522586
IRF8-OE-1	24.2274	17.8402	6.38724	6.38034	0.00689389	0.995233	1.29608	1.29339
	23.5749	17.8699	5.70505	6.38034	-0.675293	1.59692
IRF8-OE-2	23.7507	17.7859	5.96488	6.38034	-0.415463	1.33373	1.22242
	23.9544	17.7261	6.22834	6.38034	-0.152004	1.11111
IRF8-OE-3	23.4844	17.6324	5.85195	6.38034	-0.528392	1.44232	1.36167
	23.5894	17.5663	6.02305	6.38034	-0.357292	1.28102
IRF8-OE+PEDV-1	24.0525	17.8252	6.22729	6.38034	-0.153051	1.11192	1.0606	0.893723	0.0816356
	24.1769	17.8099	6.36701	6.38034	-0.0133299	1.00928
IRF8-OE+PEDV-2	24.0922	17.6324	6.45976	6.38034	0.0794134	0.946442	1.00837
	24.1539	17.8715	6.28232	6.38034	-0.0980238	1.07031
IRF8-OE+PEDV-3	24.8935	17.8419	7.05154	6.38034	0.671201	0.627984	0.612193
	24.9402	17.8143	7.12599	6.38034	0.745644	0.596401
CycE	CT	CT(GAPDH)	ΔCT	Mean ΔCT	ΔΔCT	2^-G	Mean
Control-1	26.8358	16.9896	9.84627	10.0919	-0.24558	1.18557	1.0893	1.00724
	26.9285	16.8265	10.1019	10.0919	0.0100926	0.993029
Control-2	26.6546	16.6755	9.97908	10.0919	-0.112771	1.0813	0.950982
	27.137	16.7601	10.377	10.0919	0.285142	0.820661
Control-3	26.8819	16.6444	10.2375	10.0919	0.145691	0.903946	0.981426
	26.4346	16.4253	10.0093	10.0919	-0.0825746	1.05891
PEDV-1	26.7585	16.8037	9.95477	10.0919	-0.137078	1.09968	1.03174	0.938222	0.537056
	26.9316	16.7865	10.145	10.0919	0.0531924	0.963801
PEDV-2	26.0295	16.0445	9.98502	10.0919	-0.106829	1.07686	1.03139
	26.1708	16.0585	10.1123	10.0919	0.0204508	0.985925
PEDV-3	27.9374	17.2284	10.7089	10.0919	0.617074	0.651992	0.751536
	27.7056	17.3811	10.3245	10.0919	0.232633	0.85108
IRF8-OE-1	28.5632	17.8402	10.723	10.0919	0.631101	0.645684	0.689857	0.969485
	28.4078	17.8699	10.5379	10.0919	0.446088	0.734031
IRF8-OE-2	27.9417	17.7859	10.1558	10.0919	0.0639693	0.956629	0.993625
	27.7744	17.7261	10.0483	10.0919	-0.0435146	1.03062
IRF8-OE-3	27.0098	17.6324	9.37738	10.0919	-0.714472	1.64088	1.22497
	27.9638	17.5663	10.3975	10.0919	0.305671	0.809066
IRF8-OE+PEDV-1	27.9384	17.8252	10.1132	10.0919	0.0213597	0.985304	0.969605	1.06145	0.386331
	27.9698	17.8099	10.1599	10.0919	0.0680792	0.953907
IRF8-OE+PEDV-2	27.8442	17.6324	10.2118	10.0919	0.119963	0.920211	1.2331
	27.3349	17.8715	9.46332	10.0919	-0.628538	1.546
IRF8-OE+PEDV-3	27.9289	17.8419	10.0869	10.0919	-0.00490643	1.00341	0.981646
	27.9652	17.8143	10.1509	10.0919	0.0590653	0.959886
PCNA	CT	CT(GAPDH)	ΔCT	Mean ΔCT	ΔΔCT	2^-G	Mean
Control-1	21.4811	16.9896	4.49159	4.63557	-0.143972	1.10494	1.05084	1.00361
	21.4668	16.8265	4.64029	4.63557	0.00472809	0.996728
Control-2	21.1666	16.6755	4.49105	4.63557	-0.144517	1.10536	1.01935
	21.4951	16.7601	4.73509	4.63557	0.099521	0.933343
Control-3	21.2668	16.6444	4.62237	4.63557	-0.0131951	1.00919	0.940644
	21.2583	16.4253	4.833	4.63557	0.197435	0.8721
PEDV-1	21.8717	16.8037	5.06807	4.63557	0.432503	0.740975	0.720572	0.55297	0.00826674
	21.9363	16.7865	5.14979	4.63557	0.514228	0.700168
PEDV-2	21.8373	16.0445	5.79283	4.63557	1.15727	0.448361	0.430672
	21.9699	16.0585	5.91141	4.63557	1.27585	0.412982
PEDV-3	22.9211	17.2284	5.69266	4.63557	1.05709	0.480599	0.507666
	22.9198	17.3811	5.53867	4.63557	0.903108	0.534733
IRF8-OE-1	22.7825	17.8402	4.94231	4.63557	0.306742	0.808466	0.861881	1.22882
	22.6331	17.8699	4.76325	4.63557	0.127689	0.915297
IRF8-OE-2	21.8925	17.7859	4.10663	4.63557	-0.528934	1.44286	1.39067
	21.9411	17.7261	4.21498	4.63557	-0.42059	1.33847
IRF8-OE-3	21.7702	17.6324	4.13774	4.63557	-0.497822	1.41208	1.4339
	21.6601	17.5663	4.09383	4.63557	-0.541736	1.45572
IRF8-OE+PEDV-1	22.2494	17.8252	4.42415	4.63557	-0.211417	1.15782	1.10941	0.907018	0.0628569
	22.3601	17.8099	4.55016	4.63557	-0.0854092	1.06099
IRF8-OE+PEDV-2	22.7067	17.6324	5.07426	4.63557	0.438695	0.737802	0.871079
	22.5008	17.8715	4.62929	4.63557	-0.00627063	1.00436
IRF8-OE+PEDV-3	22.8533	17.8419	5.01139	4.63557	0.375828	0.770663	0.740569
	22.943	17.8143	5.12871	4.63557	0.493143	0.710476
	Control			PEDV			IRF8-OE			IRF8-OE+PEDV
P21	1.27535	0.640295	1.22843	0.950342	0.622405	1.09608	0.956467	1.05923	1.21813	0.970157	1.15812	1.25109
CDK2	0.989108	1.08562	0.933285	0.67057	0.584328	0.759393	1.24405	0.874664	0.830834	0.844421	1.01898	0.840747
CDK4	1.21725	0.908778	0.911386	0.531314	0.446645	0.520058	1.14413	1.18915	0.93718	0.801933	0.781655	0.93959
CycA2	1.09517	1.05042	0.871343	1.02578	1.11822	1.3656	1.20032	1.029	0.95335	1.02958	1.47198	1.31346
CycD	1.12122	0.899699	1.00456	0.42564	0.671081	0.470639	1.29608	1.22242	1.36167	1.0606	1.00837	0.612193
CycE	1.0893	0.950982	0.981426	1.03174	1.03139	0.751536	0.689857	0.993625	1.22497	0.969605	1.2331	0.981646
PCNA	1.05084	1.01935	0.940644	0.720572	0.430672	0.507666	0.861881	1.39067	1.4339	1.10941	0.871079	0.740569
