# Supplementary material for: Hypomethylated interferon regulatory factor 8 recruits activating protein-2α to attenuate porcine epidemic diarrhea virus infection in porcine jejunum
Source: Front Immunol. 2023 Aug 1;14:1187144. doi: 10.3389/fimmu.2023.1187144 (PMC10427914; doi:10.3389/fimmu.2023.1187144)
Supplement: Supplementary file 3 [file DataSheet_2.zip › Raw data of Figures/Supplementary Figures.xlsx]

## Sheet: Supplementary Figure 2B
IRF8	CT	CT(GAPDH)	ΔCT	Mean ΔCT	ΔΔCT	2^-G	Mean
pcDNA3.1-1	28.4947	17.5374	10.9573	11.2073	-0.249962	1.18918	1.16973	1.01141
pcDNA3.1-1	28.5596	17.5543	11.0053	11.2073	-0.202	1.15029
pcDNA3.1-2	28.7416	17.1483	11.5933	11.2073	0.386029	0.765233	0.824305
pcDNA3.1-2	28.7171	17.3309	11.3862	11.2073	0.178899	0.883377
pcDNA3.1-3	28.3399	17.2224	11.1175	11.2073	-0.0897528	1.06419	1.0402
pcDNA3.1-3	28.2895	17.1054	11.184	11.2073	-0.0232121	1.01622
IRF8-OE-1	22.7639	16.9304	5.83347	11.2073	-5.37379	41.4639	45.2518	38.158
IRF8-OE-1	22.6071	17.0157	5.59137	11.2073	-5.61588	49.0397
IRF8-OE-2	23.5348	17.4828	6.05198	11.2073	-5.15528	35.6363	31.8574
IRF8-OE-2	24.1865	17.7906	6.39586	11.2073	-4.81139	28.0785
IRF8-OE-3	22.582	16.5033	6.07871	11.2073	-5.12855	34.9822	37.3647
IRF8-OE-3	22.4974	16.6029	5.89447	11.2073	-5.31278	39.7473

## Sheet: Supplementary Figure 2D
M	CT	CT(GAPDH)	ΔCT	Mean ΔCT	ΔΔCT	2^-G	Mean
control-24h-1	27.2952	15.9367	11.3585	11.5153	-0.156797	1.11481	0.990544	1.00495
control-24h-1	27.3004	15.578	11.7224	11.5153	0.207097	0.866279
control-24h-2	27.2282	15.8846	11.3436	11.5153	-0.171639	1.12634	1.05668
control-24h-2	27.2784	15.7442	11.5341	11.5153	0.0188568	0.987014
control-24h-3	27.2907	15.6201	11.6706	11.5153	0.155349	0.897915	0.96762
control-24h-3	27.1029	15.6405	11.4624	11.5153	-0.0528671	1.03732
control-48h-1	26.0648	15.6219	10.443	10.2758	0.167173	0.890586	0.974518	1.01316
control-48h-1	26.1808	15.987	10.1938	10.2758	-0.0819541	1.05845
control-48h-2	26.5662	16.0466	10.5196	10.2758	0.243766	0.844538	1.09853
control-48h-2	25.9458	16.1056	9.84014	10.2758	-0.435642	1.35251
control-48h-3	26.1705	15.9498	10.2207	10.2758	-0.0550977	1.03893	0.966433
control-48h-3	26.1823	15.7447	10.4375	10.2758	0.161755	0.893937
control-72h-1	25.7806	15.0585	10.7221	10.6467	0.0754128	0.949071	0.943389	1.00215
control-72h-1	25.7956	15.0561	10.7395	10.6467	0.0927897	0.937708
control-72h-2	26.0208	15.3183	10.7024	10.6467	0.0557476	0.962096	0.973194
control-72h-2	26.1063	15.4368	10.6695	10.6467	0.0228415	0.984292
control-72h-3	26.3107	15.7408	10.57	10.6467	-0.0767063	1.05461	1.08987
control-72h-3	26.4139	15.9373	10.4766	10.6467	-0.170085	1.12513
IRF8-OE-24h-1	27.3152	15.2354	12.0798	11.5153	0.564534	0.676174	0.674476	0.798121	0.0372503
IRF8-OE-24h-1	27.4324	15.3453	12.0871	11.5153	0.571799	0.672777
IRF8-OE-24h-2	27.8997	16.1617	11.738	11.5153	0.222737	0.856938	0.85881
IRF8-OE-24h-2	27.7504	16.0187	11.7317	11.5153	0.216449	0.860681
IRF8-OE-24h-3	27.9188	16.0516	11.8672	11.5153	0.351936	0.783532	0.861077
IRF8-OE-24h-3	27.7846	16.178	11.6066	11.5153	0.0913834	0.938622
IRF8-OE-48h-1	27.462	16.556	10.906	10.2758	0.630217	0.646079	0.637692	0.722855	0.0100112
IRF8-OE-48h-1	27.7391	16.7952	10.944	10.2758	0.668171	0.629304
IRF8-OE-48h-2	27.9278	17.1274	10.8005	10.2758	0.524676	0.695115	0.733603
IRF8-OE-48h-2	27.7035	17.0546	10.6489	10.2758	0.373157	0.772091
IRF8-OE-48h-3	27.6607	16.8278	10.833	10.2758	0.557203	0.679619	0.79727
IRF8-OE-48h-3	27.1716	16.7675	10.4041	10.2758	0.128279	0.914922
IRF8-OE-72h-1	28.219	16.8182	11.4008	10.6467	0.754087	0.592922	0.658373	0.550619	0.00436455
IRF8-OE-72h-1	28.055	16.942	11.113	10.6467	0.46629	0.723824
IRF8-OE-72h-2	28.5255	16.9449	11.5806	10.6467	0.933927	0.523431	0.438324
IRF8-OE-72h-2	28.2554	16.1073	12.148	10.6467	1.50137	0.353217
IRF8-OE-72h-3	27.8934	16.415	11.4784	10.6467	0.831708	0.561864	0.555159
IRF8-OE-72h-3	27.9305	16.4173	11.5132	10.6467	0.866555	0.548455

## Sheet: Supplementary Figure 2E
	pcDNA3.1									IRF8-OE
	4.54	4.22	4.11							3.56	3.68	3.45
	Dilution	Positives	Negatives	Sum Pos	Sum Neg	Pos/Tot	% Pos			Dilution	Positives	Negatives	Sum Pos	Sum Neg	Pos/Tot	% Pos
	1	7	1	32	1	0.969697	96.9697			1	5	3	25	3	0.892857	89.2857
	2	6	2	25	3	0.892857	89.2857			2	4	4	20	7	0.740741	74.0741
	3	5	3	19	6	0.76	76			3	4	4	16	11	0.592593	59.2593
	4	5	3	14	9	0.608696	60.8696			4	3	5	12	16	0.428571	42.8571
	5	4	4	9	13	0.409091	40.9091			5	3	5	9	21	0.3	30
	8	2	6	5	19	0.208333	20.8333			8	2	6	6	27	0.181818	18.1818
	7	2	6	3	25	0.107143	10.7143			7	2	6	4	33	0.108108	10.8108
	8	1	7	1	32	0.030303	3.0303			8	1	7	2	40	0.047619	4.7619
	9	0	8	0	40	0	0			9	1	7	1	47	0.0208333	2.08333
	10	0	8	0	48	0	0			10	0	8	0	55	0	0
	11	0	8	0	56	0	0			11	0	8	0	63	0	0
	Dilution	Positives	Negatives	Sum Pos	Sum Neg	Pos/Tot	% Pos			Dilution	Positives	Negatives	Sum Pos	Sum Neg	Pos/Tot	% Pos
	1	6	2	29	2	0.935484	93.5484			1	6	2	26	2	0.928571	92.8571
	2	5	3	23	5	0.821429	82.1429			2	5	3	20	5	0.8	80
	3	4	4	18	9	0.666667	66.6667			3	4	4	15	9	0.625	62.5
	4	5	3	14	12	0.538462	53.8462			4	3	5	11	14	0.44	44
	5	4	4	9	16	0.36	36			5	4	4	8	18	0.307692	30.7692
	8	2	6	5	22	0.185185	18.5185			8	2	6	4	24	0.142857	14.2857
	7	2	6	3	28	0.0967742	9.67742			7	2	6	2	30	0.0625	6.25
	8	1	7	1	35	0.0277778	2.77778			8	0	8	0	38	0	0
	9	0	8	0	43	0	0			9	0	8	0	46	0	0
	10	0	8	0	51	0	0			10	0	8	0	54	0	0
	11	0	8	0	59	0	0			11	0	8	0	62	0	0
	Dilution	Positives	Negatives	Sum Pos	Sum Neg	Pos/Tot	% Pos			Dilution	Positives	Negatives	Sum Pos	Sum Neg	Pos/Tot	% Pos
	1	6	2	28	2	0.933333	93.3333			1	5	3	24	3	0.888889	88.8889
	2	5	3	22	5	0.814815	81.4815			2	4	4	19	7	0.730769	73.0769
	3	4	4	17	9	0.653846	65.3846			3	4	4	15	11	0.576923	57.6923
	4	5	3	13	12	0.52	52			4	3	5	11	16	0.407407	40.7407
	5	4	4	8	16	0.333333	33.3333			5	2	6	8	22	0.266667	26.6667
	8	2	6	4	22	0.153846	15.3846			8	2	6	6	28	0.176471	17.6471
	7	2	6	2	28	0.0666667	6.66667			7	2	6	4	34	0.105263	10.5263
	8	0	8	0	36	0	0			8	1	7	2	41	0.0465116	4.65116
	9	0	8	0	44	0	0			9	1	7	1	48	0.0204082	2.04082
	10	0	8	0	52	0	0			10	0	8	0	56	0	0
	11	0	8	0	60	0	0			11	0	8	0	64	0	0

## Sheet: Supplementary Figure 2G
IL-6	CT	CT(GAPDH)	ΔCT	Mean ΔCT	ΔΔCT	2^-G	Mean		p
pcDNA3.1-1	25.9123	15.4782	10.4341	10.3705	0.0636778	0.956822	0.9717	1.0006	1.4439e-05
pcDNA3.1-1	25.8926	15.5027	10.3899	10.3705	0.0194941	0.986579
pcDNA3.1-2	25.6609	15.29	10.3709	10.3705	0.000419617	0.999709	1.02921
pcDNA3.1-2	25.666	15.3779	10.2881	10.3705	-0.0823174	1.05872
pcDNA3.1-3	25.8416	15.5155	10.3261	10.3705	-0.0443087	1.03119	1.0009
pcDNA3.1-3	25.9331	15.5196	10.4135	10.3705	0.0430346	0.970611
IRF8-OE-1	27.5979	15.9297	11.6682	10.3705	1.29775	0.406761	0.336365	0.334192
IRF8-OE-1	27.9536	15.6724	12.2811	10.3705	1.91067	0.265969
IRF8-OE-2	27.9975	15.9477	12.0498	10.3705	1.67932	0.31223	0.297792
IRF8-OE-2	28.1714	15.9816	12.1898	10.3705	1.81932	0.283354
IRF8-OE-3	27.5624	15.9661	11.5962	10.3705	1.22579	0.427564	0.368418
IRF8-OE-3	27.9342	15.8707	12.0635	10.3705	1.69305	0.309271
IL-8	CT	CT(GAPDH)	ΔCT	Mean ΔCT	ΔΔCT	2^-G	Mean		p
pcDNA3.1-1	22.7593	15.4782	7.28116	7.31213	-0.0309741	1.0217	1.00743	1.00249	0.000409666
pcDNA3.1-1	22.8247	15.5027	7.32204	7.31213	0.00990613	0.993157
pcDNA3.1-2	22.6393	15.29	7.34926	7.31213	0.0371269	0.974594	1.06229
pcDNA3.1-2	22.4884	15.3779	7.11051	7.31213	-0.201627	1.14999
pcDNA3.1-3	22.9331	15.5155	7.41763	7.31213	0.105495	0.929486	0.937748
pcDNA3.1-3	22.9118	15.5196	7.39221	7.31213	0.0800737	0.946009
IRF8-OE-1	24.3546	15.9297	8.42489	7.31213	1.11275	0.462412	0.467549	0.382496
IRF8-OE-1	24.0656	15.6724	8.39318	7.31213	1.08104	0.472686
IRF8-OE-2	24.8487	15.9477	8.90093	7.31213	1.58879	0.332449	0.318145
IRF8-OE-2	25.0123	15.9816	9.03074	7.31213	1.71861	0.303841
IRF8-OE-3	24.6835	15.9661	8.71741	7.31213	1.40527	0.377547	0.361793
IRF8-OE-3	24.7138	15.8707	8.84313	7.31213	1.53099	0.346039
IL-12	CT	CT(GAPDH)	ΔCT	Mean ΔCT	ΔΔCT	2^-G	Mean		p
pcDNA3.1-1	24.8244	15.4782	9.34619	9.09144	0.254745	0.838135	0.837788	1.02003	0.221566
pcDNA3.1-1	24.85	15.5027	9.34739	9.09144	0.255943	0.83744
pcDNA3.1-2	24.695	15.29	9.40493	9.09144	0.31349	0.804693	0.959049
pcDNA3.1-2	24.3144	15.3779	8.93646	9.09144	-0.154979	1.11341
pcDNA3.1-3	24.3581	15.5155	8.84259	9.09144	-0.248854	1.18826	1.26325
pcDNA3.1-3	24.1907	15.5196	8.6711	9.09144	-0.420344	1.33825
IRF8-OE-1	24.9349	15.9297	9.00521	9.09144	-0.0862319	1.06159	0.902872	0.82902
IRF8-OE-1	25.1902	15.6724	9.51778	9.09144	0.426335	0.74415
IRF8-OE-2	25.3861	15.9477	9.43833	9.09144	0.346888	0.786278	0.778941
IRF8-OE-2	25.4471	15.9816	9.46551	9.09144	0.374069	0.771603
IRF8-OE-3	25.4014	15.9661	9.43528	9.09144	0.343838	0.787942	0.805248
IRF8-OE-3	25.2439	15.8707	9.37326	9.09144	0.281819	0.822553
IFN-β	CT	CT(GAPDH)	ΔCT	Mean ΔCT	ΔΔCT	2^-G	Mean		p
pcDNA3.1-1	28.1901	15.4782	12.7119	12.9307	-0.218854	1.16381	1.19004	1.00896	0.365432
pcDNA3.1-1	28.1509	15.5027	12.6483	12.9307	-0.28246	1.21627
pcDNA3.1-2	28.4155	15.29	13.1254	12.9307	0.194694	0.873758	0.920485
pcDNA3.1-2	28.3567	15.3779	12.9788	12.9307	0.0480969	0.967211
pcDNA3.1-3	28.4786	15.5155	12.9631	12.9307	0.0323985	0.977793	0.916361
pcDNA3.1-3	28.6765	15.5196	13.1569	12.9307	0.226124	0.854929
IRF8-OE-1	28.9491	15.9297	13.0194	12.9307	0.0886614	0.940395	0.926946	0.916277
IRF8-OE-1	28.7337	15.6724	13.0613	12.9307	0.130527	0.913498
IRF8-OE-2	28.9266	15.9477	12.9789	12.9307	0.0481364	0.967185	0.901298
IRF8-OE-2	29.1718	15.9816	13.1902	12.9307	0.259442	0.835411
IRF8-OE-3	28.9059	15.9661	12.9398	12.9307	0.00903346	0.993758	0.920586
IRF8-OE-3	29.0403	15.8707	13.1696	12.9307	0.238862	0.847413
IL-a	CT	CT(GAPDH)	ΔCT	Mean ΔCT	ΔΔCT	2^-G	Mean		p
pcDNA3.1-1	23.737	15.4782	8.25882	8.33595	-0.0771352	1.05492	1.10012	1.00266	0.00970213
pcDNA3.1-1	23.6429	15.5027	8.1402	8.33595	-0.195759	1.14533
pcDNA3.1-2	23.6943	15.29	8.40424	8.33595	0.068282	0.953773	0.943742
pcDNA3.1-2	23.8128	15.3779	8.43491	8.33595	0.098951	0.933712
pcDNA3.1-3	23.8851	15.5155	8.36964	8.33595	0.0336817	0.976924	0.964128
pcDNA3.1-3	23.9276	15.5196	8.40793	8.33595	0.0719794	0.951332
IRF8-OE-1	24.7627	15.9297	8.83297	8.33595	0.497011	0.708573	0.644717	0.696774
IRF8-OE-1	24.7921	15.6724	9.11969	8.33595	0.783734	0.580861
IRF8-OE-2	24.8513	15.9477	8.90356	8.33595	0.567604	0.674736	0.661535
IRF8-OE-2	24.9427	15.9816	8.96115	8.33595	0.625191	0.648334
IRF8-OE-3	24.6932	15.9661	8.72709	8.33595	0.391133	0.76253	0.784069
IRF8-OE-3	24.5185	15.8707	8.64781	8.33595	0.311851	0.805607
IL-2	CT	CT(GAPDH)	ΔCT	Mean ΔCT	ΔΔCT	2^-G	Mean		p
pcDNA3.1-1	27.5297	15.4782	12.0515	11.7229	0.328643	0.796285	1.11844	1.01991	0.0965967
pcDNA3.1-1	26.6989	15.5027	11.1962	11.7229	-0.526655	1.44059
pcDNA3.1-2	26.8484	15.29	11.5583	11.7229	-0.164558	1.12082	1.02487
pcDNA3.1-2	27.2071	15.3779	11.8293	11.7229	0.106371	0.928922
pcDNA3.1-3	27.4459	15.5155	11.9304	11.7229	0.207533	0.866017	0.916423
pcDNA3.1-3	27.2912	15.5196	11.7715	11.7229	0.0486659	0.96683
IRF8-OE-1	27.9704	15.9297	12.0407	11.7229	0.31781	0.802287	0.806624	0.866945
IRF8-OE-1	27.6976	15.6724	12.0252	11.7229	0.302296	0.810961
IRF8-OE-2	27.883	15.9477	11.9353	11.7229	0.212397	0.863102	0.942472
IRF8-OE-2	27.6733	15.9816	11.6917	11.7229	-0.0311719	1.02184
IRF8-OE-3	27.8077	15.9661	11.8416	11.7229	0.118689	0.921025	0.851738
IRF8-OE-3	27.9475	15.8707	12.0768	11.7229	0.353925	0.782452
