# Supplementary material for: Hypomethylated interferon regulatory factor 8 recruits activating protein-2α to attenuate porcine epidemic diarrhea virus infection in porcine jejunum
Source: Front Immunol. 2023 Aug 1;14:1187144. doi: 10.3389/fimmu.2023.1187144 (PMC10427914; doi:10.3389/fimmu.2023.1187144)
Supplement: Supplementary file 4 [file DataSheet_3.zip]

Archive with 15 entries (12 files):
- Raw data of Microscopy images Figure 2/
- Raw data of Microscopy images Figure 2/Figure 2B/
- Raw data of Microscopy images Figure 2/Figure 2B/IRF8-KO-EGFP.tif
- Raw data of Microscopy images Figure 2/Figure 2B/IRF8-KO-white.tif
- Raw data of Microscopy images Figure 2/Figure 2B/pGK1.2-EGFP.tif
- Raw data of Microscopy images Figure 2/Figure 2B/pGK1.2-white.tif
- Raw data of Microscopy images Figure 2/Figure 2D/
- Raw data of Microscopy images Figure 2/Figure 2D/IRF8-KO-0h.tif
- Raw data of Microscopy images Figure 2/Figure 2D/IRF8-KO-24h.tif
- Raw data of Microscopy images Figure 2/Figure 2D/IRF8-KO-48h.tif
- Raw data of Microscopy images Figure 2/Figure 2D/IRF8-KO-72h.tif
- Raw data of Microscopy images Figure 2/Figure 2D/pGK1.2-0h.tif
- Raw data of Microscopy images Figure 2/Figure 2D/pGK1.2-24h.tif
- Raw data of Microscopy images Figure 2/Figure 2D/pGK1.2-48h.tif
- Raw data of Microscopy images Figure 2/Figure 2D/pGK1.2-72h.tif
