# Supplementary material for: Hypomethylated interferon regulatory factor 8 recruits activating protein-2α to attenuate porcine epidemic diarrhea virus infection in porcine jejunum
Source: Front Immunol. 2023 Aug 1;14:1187144. doi: 10.3389/fimmu.2023.1187144 (PMC10427914; doi:10.3389/fimmu.2023.1187144)
Supplement: Supplementary file 5 [file DataSheet_4.zip]

Archive with 8 entries (6 files):
- Raw data of Microscopy images Figure 7/
- Raw data of Microscopy images Figure 7/Figure 7F/
- Raw data of Microscopy images Figure 7/Figure 7F/Dead-IRF8-OE+PEDV.tif
- Raw data of Microscopy images Figure 7/Figure 7F/Dead-PEDV.tif
- Raw data of Microscopy images Figure 7/Figure 7F/Live-IRF8-OE+PEDV.tif
- Raw data of Microscopy images Figure 7/Figure 7F/Live-PEDV.tif
- Raw data of Microscopy images Figure 7/Figure 7F/Merge-IRF8-OE+PEDV.tif
- Raw data of Microscopy images Figure 7/Figure 7F/Merge-PEDV.tif
