# Supplementary material for: Hypomethylated interferon regulatory factor 8 recruits activating protein-2α to attenuate porcine epidemic diarrhea virus infection in porcine jejunum
Source: Front Immunol. 2023 Aug 1;14:1187144. doi: 10.3389/fimmu.2023.1187144 (PMC10427914; doi:10.3389/fimmu.2023.1187144)
Supplement: Supplementary file 6 [file DataSheet_5.zip]

Archive with 6 entries (4 files):
- Raw data of Microscopy images Supplymentary Figure 2/
- Raw data of Microscopy images Supplymentary Figure 2/Supplementary Figure 2A/
- Raw data of Microscopy images Supplymentary Figure 2/Supplementary Figure 2A/IRF8-OE-EGPF.tif
- Raw data of Microscopy images Supplymentary Figure 2/Supplementary Figure 2A/IRF8-OE-white.tif
- Raw data of Microscopy images Supplymentary Figure 2/Supplementary Figure 2A/pcDNA3.1-EGFP.tif
- Raw data of Microscopy images Supplymentary Figure 2/Supplementary Figure 2A/pcDNA3.1-white.tif
