# Supplementary material for: Hypomethylated interferon regulatory factor 8 recruits activating protein-2α to attenuate porcine epidemic diarrhea virus infection in porcine jejunum
Source: Front Immunol. 2023 Aug 1;14:1187144. doi: 10.3389/fimmu.2023.1187144 (PMC10427914; doi:10.3389/fimmu.2023.1187144)
Supplement: Supplementary file 7 [file DataSheet_6.zip]

Archive with 7 entries (6 files):
- Raw data of Microscopy images Figure 1A/
- Raw data of Microscopy images Figure 1A/Ctrl-Duodenum.tif
- Raw data of Microscopy images Figure 1A/Ctrl-Ileum.tif
- Raw data of Microscopy images Figure 1A/Ctrl-Jejunum.tif
- Raw data of Microscopy images Figure 1A/PEDV-Duodenum.tif
- Raw data of Microscopy images Figure 1A/PEDV-Ileum.tif
- Raw data of Microscopy images Figure 1A/PEDV-Jejunum.tif
