# Supplementary material for: Hypomethylated interferon regulatory factor 8 recruits activating protein-2α to attenuate porcine epidemic diarrhea virus infection in porcine jejunum
Source: Front Immunol. 2023 Aug 1;14:1187144. doi: 10.3389/fimmu.2023.1187144 (PMC10427914; doi:10.3389/fimmu.2023.1187144)
Supplement: Supplementary file 8 [file DataSheet_7.zip]

Archive with 5 entries (4 files):
- Raw data of Microscopy images Figure 1D/
- Raw data of Microscopy images Figure 1D/0h.tif
- Raw data of Microscopy images Figure 1D/24h.tif
- Raw data of Microscopy images Figure 1D/48h.tif
- Raw data of Microscopy images Figure 1D/72h.tif
