# Supplementary material for: Hypomethylated interferon regulatory factor 8 recruits activating protein-2α to attenuate porcine epidemic diarrhea virus infection in porcine jejunum
Source: Front Immunol. 2023 Aug 1;14:1187144. doi: 10.3389/fimmu.2023.1187144 (PMC10427914; doi:10.3389/fimmu.2023.1187144)
Supplement: Supplementary file 9 [file DataSheet_8.zip]

Archive with 7 entries (4 files):
- Raw data of Gel images/
- Raw data of Gel images/Supplymentary Figure 1/
- Raw data of Gel images/Supplymentary Figure 1/Supplymentary Figure 1.tif
- Raw data of Gel images/Supplymentary Figure 1/Supplymentary Figure 2.jpg
- Raw data of Gel images/Western blot imaging/
- Raw data of Gel images/Western blot imaging/Western blot-original figures.zip
- Raw data of Gel images/Western blot imaging/Western blot.pdf
