# Supplementary material for: Hypomethylated interferon regulatory factor 8 recruits activating protein-2α to attenuate porcine epidemic diarrhea virus infection in porcine jejunum
Source: Front Immunol. 2023 Aug 1;14:1187144. doi: 10.3389/fimmu.2023.1187144 (PMC10427914; doi:10.3389/fimmu.2023.1187144)
Supplement: Supplementary file 10 [file Table_10.xlsx]

## Sheet: Table S8
Table S8 Differentially expressed genes between Mock and PEDV groups
Gene ID	Readcount_PEDV	Readcount_Mock	Log2 Fold Change	P-value	Adjusted P-value	Gene Name
407060	22770.4	157805	-2.79295	0	0	HSPA5
100524223	1827.87	53273.3	-4.86533	0	0	HMGCS1
396670	17334.4	80999.2	-2.22425	3.38e-268	2.06e-264	SCD
403334	2157.05	13578.1	-2.654	1.44e-262	6.56e-259	CYP51
100144446	1149.6	7250.71	-2.65654	1.58e-231	5.76e-228	HMGCR
403162	899.537	7947.2	-3.14281	3.89e-224	1.18e-220	INSIG1
397561	7117.65	43313	-2.60509	2.75e-213	7.17e-210	FASN
396945	20654.7	4035.15	2.35578	5.91e-210	1.35e-206	SERPINE1
396590	1053.55	9172.96	-3.12305	1.28e-209	2.6e-206	MSMO1
100312971	1591.23	11112.1	-2.80415	1.7e-208	3.11e-205	FDFT1
100625049	539.749	5458.91	-3.33884	7.11e-199	1.18e-195	LOC100625049
100144523	8610.75	1034.89	3.05751	2.58e-190	3.93e-187	PMEPA1
100738859	2154.63	12251.2	-2.50746	2.53e-182	3.55e-179	LOC100738859
100522875	27880.4	4905.84	2.5065	1.53e-179	1.99e-176	EMILIN2
100154395	5564.01	1150.04	2.27408	1.86e-167	2.27e-164	NOV
110261555	10780.9	2392.51	2.17173	2.63e-164	3.01e-161	SEMA4B
100624868	15639	3141.58	2.31517	7.09e-160	7.62e-157	BNIP3
110260885	309.11	2751.83	-3.15163	6.05e-151	6.14e-148	MVD
100152303	880.275	4042.9	-2.19869	7.1e-150	6.82e-147	ACAT2
100113409	1443.17	5908.83	-2.03343	1.59e-145	1.45e-142	SQLE
100626969	725.742	3285.04	-2.1787	6.95e-127	5.52e-124	LPP
novel.556	1499.96	6639.65	-2.1472	1.43e-122	1.09e-119	-
397645	6446.11	28733.3	-2.15629	2.24e-120	1.64e-117	SAT1
102164419	13685.4	3001.23	2.18939	3.79e-118	2.67e-115	SLC2A1
100513633	3402.32	849.527	2.00226	1.21e-115	8.18e-113	SDCBP2
100625876	676.227	39.7624	4.09898	2.44e-112	1.59e-109	SLC2A5
100525009	3119.56	735.044	2.08431	1.05e-104	6.58e-102	ZNF395
100620701	18278	3774.85	2.27602	8.76e-104	5.33e-101	ECM1
100152368	4852.34	724.645	2.7414	3.4e-103	2e-100	EGLN3
100517321	317.666	1453.13	-2.19221	2.31e-102	1.32e-99	TSC22D3
733625	8231.67	2044.38	2.00877	9.2e-102	5.09e-99	SFN
100153212	449.826	2154.33	-2.26171	1.97e-99	9.74e-97	LACTB2
100153932	1218.87	4900.37	-2.00649	2.51e-99	1.21e-96	FDPS
100519300	2800.69	613.349	2.19208	5.52e-97	2.59e-94	TGFBI
497061	1035.39	169.889	2.60381	1.16e-91	4.72e-89	ADAMTS1
100523723	1045.75	161.971	2.69162	5.3e-91	1.94e-88	EEF2K
100233203	130.986	1051.55	-3.00674	1.28e-90	4.6e-88	STARD4
110260648	2576.13	488.604	2.39555	1.38e-86	4.66e-84	CARD10
574064	1001.37	181.337	2.4657	2.05e-85	6.79e-83	GYS1
100516578	730.718	97.9954	2.90198	7.28e-80	2.08e-77	CCDC80
100153025	259.775	1156.39	-2.1516	4.04e-77	1.07e-74	DCDC2
100523904	1125.59	275.754	2.02899	4.93e-75	1.23e-72	PHLDA1
397062	199.293	1051.4	-2.40009	2.93e-74	7.03e-72	TFRC
100154113	472.937	34.403	3.77054	5.08e-73	1.19e-70	C7H15orf39
100738744	306.533	1377.63	-2.16899	2.04e-66	4.18e-64	LOC100738744
100522799	723.408	153.213	2.24239	1.17e-65	2.31e-63	KLHL29
110260086	429.867	1734.49	-2.01169	2.11e-65	4.1e-63	NUPR1
100520925	138.021	753.323	-2.45458	2.19e-65	4.21e-63	SC5D
100154353	242.232	1148.67	-2.24843	3.13e-65	5.95e-63	C1H18orf54
100737961	633.313	109.275	2.53758	1.26e-64	2.37e-62	LOC100737961
novel.94	258.47	1130.83	-2.1283	8.91e-64	1.61e-61	-
397628	605.436	92.8185	2.7066	1.34e-63	2.4e-61	ANGPTL4
100521788	719.075	119.408	2.5834	3.77e-63	6.69e-61	RRS1
503660	231.272	959.514	-2.0537	7.43e-63	1.29e-60	SLC30A1
100144450	873.51	182.193	2.2564	5.28e-62	8.93e-60	PPP1R10
100519789	463.303	1972.29	-2.08946	2.14e-61	3.52e-59	CRYAB
100512746	129.748	657.819	-2.34244	2.18e-61	3.56e-59	PANK3
100049675	370.784	23.1706	3.97911	8.82e-61	1.39e-58	HPS6
100512396	813.1	184.121	2.13976	1.82e-58	2.75e-56	SLC35E1
100620302	932.595	218.952	2.08567	3.06e-57	4.33e-55	FIBIN
110255470	933.119	174.82	2.41011	3.56e-57	4.97e-55	C9H1orf116
100152755	87.5211	468.869	-2.42515	2.18e-55	2.89e-53	TRIM59
110261486	180.845	1028.43	-2.50922	4.73e-54	5.95e-52	LOC110261486
100153642	636.684	147.259	2.11195	1.58e-53	1.95e-51	ANKRD37
110256115	448.211	82.3483	2.44593	6.61e-53	7.84e-51	TRIM16
102161478	76.4016	422.226	-2.46861	1.78e-52	2.07e-50	LOC102161478
100521862	506.127	87.4493	2.52481	1.15e-51	1.29e-49	TNS4
100152719	180.53	730.264	-2.01804	2.23e-50	2.33e-48	LRRN4
100521306	129.303	564.471	-2.12894	3.31e-50	3.42e-48	SCML1
100513967	758.792	166.667	2.18128	2.92e-49	2.94e-47	SHROOM4
100511736	381.58	43.5347	3.1387	1.17e-48	1.14e-46	AP5B1
100155292	254.959	15.0266	4.08752	1.35e-47	1.26e-45	CPNE6
100515931	469.101	88.8664	2.39837	1.12e-46	1e-44	PPP1R3B
110260627	791.025	189.654	2.05595	1.34e-46	1.19e-44	TOB2
100154080	141.932	644.94	-2.18779	4.15e-46	3.63e-44	REC114
100156954	126.988	571.985	-2.17435	6.16e-46	5.28e-44	SYCE1
100519979	502.001	108.295	2.20904	1.6e-44	1.31e-42	UNG
100626933	286.587	29.9264	3.24918	2.4e-44	1.94e-42	REXO4
102167932	84.1022	494.14	-2.55392	2.48e-44	1.99e-42	TRMT13
100625707	97.3724	520.312	-2.42675	4.02e-44	3.19e-42	EPM2AIP1
100516737	92.0482	442.474	-2.27044	1.21e-43	9.31e-42	NFAT5
novel.34	53.3833	352.304	-2.71809	1.39e-43	1.06e-41	-
100152159	432.296	59.9967	2.83506	8.49e-43	6.18e-41	FAM83A
102163816	1365.31	10103.2	-2.88764	8.93e-43	6.44e-41	LOC102163816
102162202	74.2418	469.757	-2.66416	2.52e-41	1.69e-39	LOC102162202
100519098	676.942	151.316	2.15977	1.69e-40	1.08e-38	LOC100519098
396865	341.469	48.1767	2.83817	6.5e-40	4.06e-38	CHI3L1
100622847	364.24	74.7746	2.2839	1.07e-39	6.61e-38	CD3EAP
100737041	470.122	110.422	2.08816	2.43e-38	1.42e-36	CSPG5
396570	274.042	40.318	2.76207	3.4e-38	1.95e-36	PLET1
100622059	5245.2	724.676	2.85485	6.96e-38	3.95e-36	KCTD11
100621027	313.682	53.1246	2.5544	1.28e-37	7.13e-36	CX3CL1
100518922	369.219	82.2302	2.17021	1.8e-36	9.37e-35	CCDC71L
106509843	73.9899	335.835	-2.18494	2.11e-36	1.09e-34	LOC106509843
100625162	293.634	49.9323	2.55227	9.81e-36	4.88e-34	NKX3-2
100519916	334.265	65.2661	2.35	1.08e-35	5.36e-34	EVPL
100515084	430.201	88.9953	2.26644	1.21e-35	5.97e-34	ZC3H4
100625091	644.56	159.074	2.01183	3.69e-35	1.78e-33	FEM1A
100514823	411.638	92.7623	2.14386	1.32e-34	6.14e-33	NLRP3
595129	305.068	47.1633	2.68088	1.53e-34	7.11e-33	FADD
100522745	297.352	46.8364	2.65197	2.06e-34	9.55e-33	STBD1
100155594	455.229	98.6975	2.19648	3.43e-34	1.57e-32	GPR161
100623653	627.119	145.606	2.11124	1.49e-33	6.64e-32	SPN
100623321	318.424	69.0229	2.20254	1.52e-33	6.74e-32	NMNAT3
100516747	85.2213	355.31	-2.05485	2.65e-33	1.15e-31	GRID2
100521997	193.193	20.6751	3.21307	3.43e-33	1.47e-31	PPP1R3D
110261137	241.87	31.5676	2.92649	4.86e-33	2.06e-31	GJB3
100526185	345.429	50.6982	2.75368	6.45e-32	2.53e-30	CCDC71
100152320	317.746	70.6526	2.17004	1.19e-31	4.6e-30	DOLK
396589	197.195	23.8291	3.0406	1.22e-31	4.69e-30	IL16
106508141	309.271	70.754	2.12599	3.48e-31	1.3e-29	LOC106508141
110259283	76.1897	327.059	-2.10704	3.76e-31	1.39e-29	ARL14EP
novel.212	250.755	41.1176	2.60173	5.72e-31	2.09e-29	-
100520400	102.021	440.302	-2.11513	3.24e-30	1.13e-28	YOD1
novel.510	191.756	22.7836	3.06507	9.58e-30	3.26e-28	-
110255435	14.0711	152.009	-3.43477	1.06e-29	3.59e-28	LOC110255435
100524399	179.772	19.1249	3.22934	4.85e-29	1.59e-27	GPR87
novel.40	56.0859	269.347	-2.2686	7.45e-29	2.41e-27	-
408053	262.984	51.9655	2.3313	1.07e-28	3.4e-27	HAS3
100522971	90.8373	388.524	-2.09821	1.16e-28	3.68e-27	CAPN6
100152141	2824.75	482.931	2.54743	1.58e-28	4.97e-27	CTGF
novel.361	20.0438	181.074	-3.18937	1.95e-28	6.06e-27	-
110260887	274.122	47.9255	2.50403	6.75e-28	2.03e-26	ZNF469
100628223	301.663	74.4779	2.01767	1.89e-27	5.54e-26	HS3ST1
110261337	272.985	60.9519	2.16096	4.17e-27	1.19e-25	LOC110261337
100516289	3541.91	415.085	3.09245	5.92e-27	1.67e-25	PFKFB3
100233179	296.259	65.3023	2.17823	8.39e-27	2.35e-25	DOK1
100514801	214.605	38.7235	2.46472	2.12e-26	5.83e-25	TNS1
100156373	43.3538	212.508	-2.29279	6.94e-26	1.85e-24	VIL1
100517984	239.255	47.4949	2.32471	8.12e-26	2.14e-24	C18H7orf25
100155879	199.705	30.1968	2.74149	1.11e-25	2.89e-24	HECW2
106506243	14.7479	146.558	-3.33749	1.23e-25	3.2e-24	LOC106506243
100512031	179.812	30.7536	2.54055	2.43e-25	6.15e-24	AMER1
100622469	219.758	45.8702	2.26047	7.08e-25	1.75e-23	METTL1
100155262	297.216	60.2327	2.28916	9.25e-25	2.27e-23	HOMEZ
397590	217.612	43.8027	2.31646	1.72e-24	4.14e-23	PTGS2
100626612	58.1497	234.998	-2.01713	7.52e-24	1.73e-22	PRR15L
106506534	230.816	53.4493	2.10875	1.18e-23	2.69e-22	LOC106506534
100623872	140.269	17.7485	2.98271	3.55e-23	7.69e-22	CMPK2
100156751	216.984	49.0606	2.13998	5.76e-23	1.23e-21	ASTE1
100513829	197.883	43.3449	2.18655	7.35e-23	1.56e-21	SNPH
110260428	171.139	31.1393	2.45258	7.75e-23	1.64e-21	BEND3
100156688	181.111	27.1107	2.71994	1.61e-22	3.3e-21	PRMT6
110261136	144.442	19.3205	2.894	3.57e-22	7.15e-21	GJB4
100513546	183.954	32.79	2.47434	4.32e-22	8.61e-21	TOE1
100738048	141.175	19.4527	2.85693	1.32e-21	2.53e-20	CORIN
100739565	41.9026	217.121	-2.36662	2.21e-21	4.17e-20	LOC100739565
100513397	145.203	22.6927	2.66619	2.23e-21	4.21e-20	LOC100513397
100522211	265.862	63.436	2.05893	2.73e-21	5.11e-20	RNF135
110260772	24.5085	152.844	-2.63519	3.67e-21	6.81e-20	LOC110260772
100525835	115.822	9.67924	3.57403	3.39e-20	5.77e-19	LOC100525835
100511431	160.043	23.1362	2.79619	4.51e-20	7.58e-19	CRB2
397531	191.035	44.4695	2.11252	5.63e-20	9.36e-19	COL5A3
novel.480	19.8408	125.718	-2.67022	8.86e-20	1.44e-18	-
novel.210	24.842	156.283	-2.66496	9.49e-20	1.54e-18	-
654317	39.4663	189.365	-2.26721	3.32e-19	5.14e-18	NR1I3
100738603	209.208	49.0606	2.08847	8.11e-19	1.22e-17	PANX1
100514847	103.414	10.3515	3.3096	1.02e-18	1.52e-17	GJB5
100621024	48.0137	198.855	-2.04646	1.12e-18	1.67e-17	LOC100621024
100156590	90.6889	4.70326	4.22713	1.38e-18	2.02e-17	LCMT2
100519905	130.689	24.5644	2.40569	4.23e-18	5.92e-17	TRIM62
100522432	105.491	12.3452	3.10593	4.93e-18	6.84e-17	REEP1
100517628	215.488	45.3921	2.23103	7.55e-18	1.03e-16	F8A1
100152744	194.396	41.2295	2.2244	9.4e-18	1.27e-16	ZSWIM3
100151968	119.628	20.4888	2.54222	1.55e-17	2.06e-16	CHST3
102157630	35.5982	158.881	-2.1607	1.58e-17	2.1e-16	LOC102157630
110261173	126.409	21.5666	2.53814	2.48e-17	3.23e-16	ZBTB14
100622968	2580.14	512.585	2.33072	2.86e-17	3.7e-16	DUSP6
novel.269	121.862	22.7597	2.42653	3.52e-17	4.54e-16	-
novel.481	22.588	119.882	-2.41339	4.07e-17	5.19e-16	-
100144442	125.05	21.133	2.57389	4.39e-17	5.57e-16	F2
novel.295	35.4719	156.465	-2.14488	6.73e-17	8.42e-16	-
100622457	162.719	40.3312	2.0172	8.12e-17	1.01e-15	IL20RA
102163961	192.13	46.1591	2.04672	1.26e-16	1.53e-15	TNN
102162416	90.4138	9.85507	3.20876	1.26e-16	1.53e-15	FAM217B
100628161	158.993	34.2129	2.20376	1.34e-16	1.62e-15	ZNF784
110256638	13.0458	115.61	-3.14006	1.5e-16	1.8e-15	LOC110256638
novel.224	87.2701	8.97411	3.2725	2.06e-16	2.43e-15	-
novel.244	126.994	24.6876	2.35018	2.78e-16	3.24e-15	-
102158732	138.898	27.2737	2.34085	4.28e-16	4.89e-15	FXYD6
100739720	16.3264	100.118	-2.61988	5.16e-16	5.83e-15	STMN4
100513691	129.523	22.8294	2.48944	6.14e-16	6.89e-15	FZD7
100154512	153.147	37.8611	2.00837	1.06e-15	1.17e-14	TRIM38
100174959	118.207	20.438	2.54409	1.54e-15	1.68e-14	KLF2
102159271	98.8891	15.0589	2.70101	2.46e-15	2.61e-14	RPUSD2
110261590	33.6908	138.904	-2.04555	2.77e-15	2.93e-14	LOC110261590
novel.106	6.46616	73.8879	-3.49991	5.97e-15	6.09e-14	-
100511702	8.79882	78.848	-3.16923	7.08e-15	7.18e-14	CD38
110255273	35.1139	151.19	-2.09776	8.24e-15	8.31e-14	LOC110255273
100518508	154.744	38.0884	2.01932	9.26e-15	9.28e-14	JCAD
102157465	4.80402	65.2586	-3.79065	1.3e-14	1.29e-13	LOC102157465
102167165	15.2289	110.866	-2.85642	1.37e-14	1.35e-13	LOC102167165
100519355	83.168	10.274	3.00091	1.48e-14	1.45e-13	F2RL2
100626258	35.5741	149.643	-2.07146	1.57e-14	1.54e-13	LOC100626258
110256018	74.428	8.01539	3.21532	1.92e-14	1.87e-13	EPOP
100170769	7.6778	76.2694	-3.29968	1.98e-14	1.91e-13	MLXIPL
106507716	1.96121	68.5905	-5.18608	1.99e-14	1.92e-13	LOC106507716
100513356	93.4781	14.7321	2.65182	2.56e-14	2.45e-13	CCDC8
100520301	137.6	33.3391	2.03671	2.72e-14	2.6e-13	CCDC121
100624699	876.517	189.19	2.20942	3.12e-14	2.96e-13	ZNF518B
100156502	116.089	20.7798	2.46541	3.8e-14	3.57e-13	FOXA1
100621879	16.9372	102.182	-2.61219	3.89e-14	3.65e-13	SLC6A20
novel.486	24.586	108.876	-2.14497	4.42e-14	4.12e-13	-
396887	25.3719	115.075	-2.17298	9.15e-14	8.29e-13	UPTI
novel.420	13.028	96.3923	-2.87996	1.04e-13	9.4e-13	-
novel.25	20.927	104.249	-2.3205	1.14e-13	1.02e-12	-
novel.484	25.5447	115.147	-2.17719	1.25e-13	1.11e-12	-
106509080	20.4169	100.149	-2.29645	1.67e-13	1.47e-12	LOC106509080
novel.367	3.59237	61.8756	-4.15831	1.69e-13	1.49e-12	-
110260116	18.5095	100.578	-2.44217	1.74e-13	1.53e-12	LOC110260116
novel.163	10.3285	73.4346	-2.83399	1.96e-13	1.72e-12	-
novel.553	28.3573	122.801	-2.11856	2.06e-13	1.8e-12	-
110257855	21.2555	105.879	-2.32916	3.24e-13	2.78e-12	LOC110257855
100514651	87.6109	14.8406	2.55338	3.85e-13	3.27e-12	KCNK6
100621980	75.3933	9.96482	2.90588	6.07e-13	5.06e-12	TMEM95
100622612	27.9819	114.848	-2.02818	7.03e-13	5.82e-12	DACT3
574058	27.9018	119.342	-2.10545	1.2e-12	9.69e-12	CD274
100525601	15.0077	86.6538	-2.51222	1.57e-12	1.26e-11	VASH2
100521710	89.1294	17.9078	2.30559	2.1e-12	1.66e-11	NAIF1
102163793	23.7447	118.305	-2.33355	2.32e-12	1.82e-11	LOC102163793
100520485	109.317	23.8387	2.18019	2.62e-12	2.04e-11	OTX1
110259225	3.96499	54.5626	-3.75715	2.78e-12	2.16e-11	CDKN1C
110255758	21.3662	99.9134	-2.20812	3.55e-12	2.73e-11	LOC110255758
novel.482	117.992	28.3173	2.05285	4.55e-12	3.46e-11	-
106508422	82.2476	14.826	2.48098	5.69e-12	4.29e-11	LOC106508422
novel.28	17.3226	90.1319	-2.37723	7.85e-12	5.85e-11	-
110255500	6.80779	58.6445	-3.09971	9.65e-12	7.11e-11	LOC110255500
102165339	65.15	9.31531	2.79757	1.43e-11	1.03e-10	TMEM74B
106507943	2.53099	50.1665	-4.32035	1.46e-11	1.05e-10	LOC106507943
novel.206	56.381	5.58422	3.33897	1.58e-11	1.14e-10	-
100513495	90.1136	16.663	2.4177	1.99e-11	1.42e-10	FGD5
100152732	72.2293	12.9543	2.48568	4.41e-11	3.04e-10	GPATCH4
100519286	62.4741	8.80126	2.83745	4.86e-11	3.34e-10	SERPINB2
100737994	107.312	24.4478	2.11836	6.01e-11	4.08e-10	CCDC87
110262088	18.6463	87.7785	-2.25486	8.29e-11	5.53e-10	LOC110262088
100155760	4.70833	49.5005	-3.39756	1.07e-10	7.08e-10	LOC100155760
100510918	22.5353	90.768	-2.00169	1.1e-10	7.24e-10	LOC100510918
100523314	14.8455	76.1412	-2.34996	1.2e-10	7.85e-10	C1QTNF12
100738403	119.05	28.5697	2.04511	1.21e-10	7.94e-10	LOC100738403
110255579	4.76797	57.6819	-3.60825	1.28e-10	8.35e-10	LOC110255579
106504136	15.2231	72.4801	-2.24913	1.63e-10	1.05e-09	SLC17A4
100513296	70.9974	10.9181	2.71132	1.87e-10	1.2e-09	LOC100513296
100523468	71.4779	12.4238	2.51648	2.22e-10	1.41e-09	FAM43A
106506033	61.6584	9.18702	2.75943	2.36e-10	1.5e-09	LOC106506033
novel.75	48.1334	4.46223	3.41561	2.53e-10	1.6e-09	-
novel.365	63.578	10.8189	2.55742	3.55e-10	2.2e-09	-
100522516	66.4457	12.1592	2.44858	4.18e-10	2.57e-09	GLYCTK
100515975	65.7156	11.8912	2.47175	4.42e-10	2.72e-09	HOXD3
110255348	69.1859	14.3266	2.27396	4.88e-10	2.99e-09	LOC110255348
100736825	15.1092	71.1667	-2.22745	5.48e-10	3.33e-09	LOC100736825
808508	1694.65	368.147	2.20169	6.01e-10	3.63e-09	ND3
100515357	72.2247	13.6409	2.40538	6.48e-10	3.9e-09	ZNF189
100144510	76.9303	17.7888	2.11473	7.36e-10	4.4e-09	SLCO2A1
novel.424	14.419	67.79	-2.23539	8.02e-10	4.78e-09	-
100520271	88.4518	20.6668	2.09005	8.63e-10	5.13e-09	GRM2
100517557	72.3114	16.3535	2.14441	9.38e-10	5.54e-09	CACNA2D2
100738968	63.5171	10.428	2.60247	1.04e-09	6.1e-09	NGF
100737370	5.49467	50.293	-3.176	1.22e-09	7.11e-09	SMIM24
100525099	62.0918	11.9274	2.38804	1.32e-09	7.65e-09	LOC100525099
100514813	61.3186	9.69179	2.65877	1.75e-09	1e-08	SLC25A53
110257314	9.19474	58.0733	-2.66885	1.88e-09	1.07e-08	LOC110257314
100522979	7.87539	54.8614	-2.80575	2.15e-09	1.22e-08	CREB3L3
106505786	4.9663	46.9037	-3.22902	2.3e-09	1.3e-08	LOC106505786
100514365	15.5895	74.3323	-2.23969	2.56e-09	1.43e-08	EPX
100515460	77.2484	16.2769	2.24178	2.61e-09	1.46e-08	USP27X
100515713	65.7664	14.1083	2.2289	4.12e-09	2.26e-08	MEGF10
novel.161	17.3822	71.0246	-2.02511	4.41e-09	2.4e-08	-
100512346	3.82051	41.297	-3.44991	4.68e-09	2.55e-08	SLC16A4
110259247	10.9413	61.9124	-2.48288	4.78e-09	2.6e-08	LOC110259247
100514772	17.1053	71.1798	-2.06672	5.37e-09	2.9e-08	SLC17A7
100737222	54.5573	8.8521	2.60412	5.44e-09	2.94e-08	C8H4orf26
novel.246	11.6897	58.0838	-2.32099	5.53e-09	2.98e-08	-
110255189	15.7325	72.3251	-2.20161	8.76e-09	4.62e-08	LOC110255189
110259840	7.8932	48.6737	-2.63469	1.09e-08	5.69e-08	LOC110259840
100512264	41.6924	4.33903	3.30271	1.26e-08	6.53e-08	NTNG2
414439	13.8139	66.9634	-2.26146	1.61e-08	8.26e-08	ASIP
100624639	57.1368	10.8697	2.37335	1.68e-08	8.61e-08	SMG8
110255751	6.38828	47.1944	-2.85867	1.8e-08	9.19e-08	LOC110255751
100524793	66.6011	15.9533	2.05835	2.12e-08	1.07e-07	CHST12
110257068	57.9405	12.0907	2.27804	2.79e-08	1.4e-07	LOC110257068
100516166	42.4598	5.89343	2.84462	3.04e-08	1.51e-07	CAMK2B
100625562	296.958	57.6846	2.35911	3.09e-08	1.54e-07	FIGNL1
100513630	9.83617	51.3082	-2.39308	3.41e-08	1.69e-07	TM4SF20
100511728	65.7452	14.4776	2.17791	3.52e-08	1.74e-07	NACAD
397451	8.46298	47.0024	-2.47706	4.09e-08	2e-07	LOC397451
100515250	16.6211	68.0692	-2.02239	4.29e-08	2.1e-07	NAALADL1
110256649	45.3088	6.91613	2.70471	4.43e-08	2.16e-07	LOC110256649
106509580	3.69501	37.9577	-3.34371	4.87e-08	2.37e-07	LOC106509580
100157520	63.6963	14.4632	2.12822	5.74e-08	2.78e-07	ZNF70
106505045	0.941666	35.453	-5.23517	6.25e-08	3.01e-07	LOC106505045
100126235	15.9711	70.8022	-2.16045	7.26e-08	3.47e-07	AQP3
100739829	57.7972	13.4776	2.09542	7.91e-08	3.75e-07	A3GALT2
100736994	6.95733	43.5096	-2.65998	1.01e-07	4.73e-07	LOC100736994
106510193	8.52305	46.8941	-2.47188	1.26e-07	5.85e-07	LOC106510193
rna78617	78.2713	17.4004	2.14391	1.37e-07	6.32e-07	-
110255584	2.95746	32.9291	-3.42206	1.58e-07	7.27e-07	LOC110255584
100737845	6.39334	40.3327	-2.68004	1.94e-07	8.8e-07	FBXL13
110261121	4.02463	34.5505	-3.0904	1.99e-07	9.04e-07	LOC110261121
100519177	46.9507	7.95648	2.55495	2.11e-07	9.56e-07	LOC100519177
110256709	11.4925	52.9218	-2.19994	2.53e-07	1.13e-06	LOC110256709
102159752	10.7	52.2983	-2.29809	2.75e-07	1.23e-06	LOC102159752
106504156	48.7567	10.065	2.2711	2.88e-07	1.28e-06	C13H3orf70
100737698	13.5319	55.0315	-2.01518	2.95e-07	1.31e-06	BBS10
novel.251	9.21254	45.3239	-2.30947	4.16e-07	1.82e-06	-
102166869	0.323829	29.4698	-6.44792	5.25e-07	2.26e-06	LOC102166869
110261146	33.7156	4.12612	3.02014	5.26e-07	2.27e-06	C6H1orf216
102158687	1.22366	26.4762	-4.40807	6.25e-07	2.68e-06	LOC102158687
100517580	9.71646	44.6439	-2.20485	8.65e-07	3.65e-06	TFR2
102162733	6.77102	38.9137	-2.54902	8.69e-07	3.66e-06	LOC102162733
100512437	53.7427	12.5057	2.08264	1.03e-06	4.3e-06	FAM212A
110255805	7.65377	39.5414	-2.35495	1.17e-06	4.83e-06	LOC110255805
100523888	7.80837	42.0811	-2.46025	1.56e-06	6.33e-06	LOC100523888
novel.494	7.23932	40.6825	-2.49011	1.72e-06	6.93e-06	-
novel.58	5.30214	33.747	-2.66661	1.72e-06	6.94e-06	-
100626682	37.6357	6.54802	2.51033	1.74e-06	7.02e-06	FJX1
100861536	33.3422	249.8	-2.90553	2.01e-06	8.04e-06	RN5-8S
110260737	6.93952	36.9951	-2.41937	2.02e-06	8.09e-06	LOC110260737
100514811	36.8815	6.90686	2.40901	2.06e-06	8.22e-06	PLA2G4E
110255708	33.7872	5.08483	2.70988	2.33e-06	9.27e-06	FZD8
100739769	45.6192	9.64216	2.23026	2.42e-06	9.62e-06	ZNF521
110261233	38.9759	7.80128	2.33861	2.8e-06	1.1e-05	FOXD2
100623616	1.51767	23.6138	-3.92631	3.38e-06	1.32e-05	LOC100623616
110260756	5.09802	32.0646	-2.66667	3.68e-06	1.43e-05	LOC110260756
100621791	42.7007	9.70107	2.1367	3.69e-06	1.43e-05	C14H10orf10
102163764	7.79129	39.9517	-2.35273	3.7e-06	1.43e-05	LOC102163764
100519451	105.21	9.38887	3.47314	3.72e-06	1.44e-05	ZCCHC3
106505981	6.96355	36.0648	-2.38502	4.47e-06	1.71e-05	DEFB115
novel.411	6.75943	38.164	-2.52052	5.4e-06	2.04e-05	-
novel.566	4.51001	29.7028	-2.74504	5.43e-06	2.06e-05	-
106510447	38.9968	7.87485	2.29046	5.71e-06	2.15e-05	LOC106510447
novel.68	29.1919	3.81691	2.9331	5.88e-06	2.21e-05	-
100512144	11.3007	47.0846	-2.04796	5.88e-06	2.21e-05	CPXM1
100156123	26.0323	2.36299	3.43431	6.03e-06	2.26e-05	ZKSCAN4
rna78604	22.7193	0.322661	5.91794	6.13e-06	2.3e-05	-
397060	9.00916	39.568	-2.12989	6.16e-06	2.31e-05	DUOX2
399528	40.6489	9.79198	2.05871	6.37e-06	2.38e-05	CPT1B
110257546	7.28695	37.3593	-2.36783	6.41e-06	2.39e-05	LOC110257546
106506851	23.1399	0.99071	4.48038	6.5e-06	2.43e-05	LOC106506851
novel.511	35.705	6.92032	2.36133	7.77e-06	2.88e-05	-
novel.279	0	13.5622	-6.28883	7.77e-06	2.88e-05	-
110260093	26.8176	2.72184	3.27836	8.75e-06	3.22e-05	LOC110260093
110258214	151.622	607.099	-2.00102	9.38e-06	3.44e-05	LOC110258214
novel.220	10.2437	42.4884	-2.0669	9.41e-06	3.45e-05	-
100521167	23.7268	2.15815	3.4895	1.06e-05	3.85e-05	DGKI
novel.64	26.0243	2.28135	3.4425	1.06e-05	3.86e-05	-
110257311	1.27751	22.8028	-4.17369	1.11e-05	4.03e-05	LOC110257311
102160179	0.335843	18.857	-5.80789	1.16e-05	4.2e-05	LOC102160179
110256650	0	12.3182	-6.15346	1.28e-05	4.59e-05	LOC110256650
100513828	22.0665	1.4901	3.96535	1.34e-05	4.81e-05	FOXA2
novel.239	1.90736	22.228	-3.55818	1.39e-05	4.97e-05	-
100144487	4.61771	30.1941	-2.75254	1.44e-05	5.12e-05	DRD1
novel.347	39.88	9.81889	2.02604	1.48e-05	5.27e-05	-
100520194	22.1557	1.81276	3.65193	1.52e-05	5.39e-05	BTBD11
100126165	0.941666	20.47	-4.44544	1.56e-05	5.55e-05	ANGPTL1
100154589	32.6422	6.13445	2.39747	1.62e-05	5.75e-05	CLIC5
110256993	8.06054	37.656	-2.24595	1.77e-05	6.26e-05	LOC110256993
397120	19.3369	0.345388	5.68417	1.96e-05	6.88e-05	SHAS2
110260930	5.18169	30.7186	-2.60063	2.04e-05	7.13e-05	BEAN1
100737937	6.78998	32.0936	-2.23172	2.11e-05	7.36e-05	OTOF
100736632	8.9375	37.6551	-2.06586	2.17e-05	7.55e-05	FBXO36
110255193	0	12.3036	-6.14603	2.31e-05	8.01e-05	LOC110255193
397621	1.27751	18.944	-3.91902	2.44e-05	8.44e-05	SLC17A1
102163155	1.69196	21.9149	-3.59538	2.49e-05	8.59e-05	LOC102163155
110257217	5.35599	27.954	-2.39029	3.26e-05	0.00011054	LOC110257217
rna78621	21.0354	2.12197	3.32758	3.28e-05	0.000111105	-
110258215	105.051	551.014	-2.39019	3.87e-05	0.00012975	LOC110258215
110257246	7.47948	31.7123	-2.08619	5.11e-05	0.000168596	LOC110257246
100736598	0	10.2821	-5.89074	5.26e-05	0.000173355	C15H2orf72
102158447	25.0663	4.22121	2.58133	5.26e-05	0.000173426	LOC102158447
102166523	5.40405	28.6627	-2.42323	5.67e-05	0.000186177	LOC102166523
102167908	0.323829	15.3867	-5.52006	5.71e-05	0.000187187	LRRD1
100153190	33.1333	7.43825	2.17001	5.75e-05	0.00018844	FRMPD1
106508380	34.4087	7.71965	2.15717	5.9e-05	0.000192994	LOC106508380
100154181	2.16533	19.1704	-3.13713	6.11e-05	0.000199492	LOC100154181
100155607	27.4586	5.23883	2.39306	6.29e-05	0.000204932	MATN2
novel.61	4.69632	27.5611	-2.55118	6.32e-05	0.00020594	-
110256807	30.1112	6.5842	2.19362	6.47e-05	0.000210731	LOC110256807
110257837	8.20501	34.2496	-2.06489	6.52e-05	0.000212178	LOC110257837
100625893	0.95368	16.944	-4.17395	7.26e-05	0.000234923	LRRC34
100518120	4.43213	26.4711	-2.58497	7.62e-05	0.000245341	LOC100518120
110259927	15.4095	0.322661	5.36316	7.75e-05	0.00024927	LOC110259927
100157892	22.7204	3.37643	2.72227	8.04e-05	0.000257918	FOXE1
396906	554.619	3935.9	-2.82713	8.22e-05	0.000263374	HSPA6
novel.459	0.929652	17.0526	-4.18862	8.59e-05	0.000274227	-
110255569	0.563987	16.9572	-4.7823	8.7e-05	0.000277445	LOC110255569
100739042	28.8086	5.03519	2.48617	8.72e-05	0.000278031	SLC16A6
106505661	37.877	211.331	-2.47937	8.84e-05	0.000281929	LOC106505661
110256164	22.18	3.20777	2.81111	8.92e-05	0.000284303	LOC110256164
novel.289	4.36047	23.6284	-2.43678	9.95e-05	0.000315055	-
100516263	33.4324	8.19631	2.04557	0.00010967	0.000344992	SLAMF9
novel.130	6.30388	28.8072	-2.19689	0.000110289	0.000346699	-
100626731	20.1062	2.0176	3.28502	0.000122252	0.000381939	LOC100626731
399688	5.7108	28.2527	-2.27586	0.000141296	0.000437098	DMP1
100739463	3.96499	22.7648	-2.50115	0.000149022	0.000458978	LOC100739463
399542	7.08979	28.8042	-2.01439	0.000158344	0.000484909	SLC5A5
100525125	4.36669	23.8198	-2.45008	0.000176819	0.000537992	OMG
397540	26.0176	4.6886	2.49699	0.000178902	0.000544035	CHGA
100155618	17.6522	1.52629	3.62841	0.000180535	0.000548725	NKX2-8
102167102	0	8.96454	-5.69094	0.000183252	0.000556335	LOC102167102
110256059	0	8.49206	-5.6153	0.000185543	0.000563105	LOC110256059
novel.433	1.22366	15.9034	-3.67553	0.000189518	0.000573926	-
100627971	27.1169	6.12907	2.17352	0.000199795	0.000603249	SCNN1B
450213	29.037	6.36202	2.1631	0.000200974	0.000606507	RXFP4
613132	30.8163	7.62037	2.00662	0.000202254	0.000610067	MYBPH
100624858	17.2308	1.35883	3.63284	0.000206231	0.000620938	ZNF425
100515882	4.91171	24.8548	-2.37303	0.000214521	0.000644093	TMEM232
100153801	94.7533	11.7384	3.00297	0.000215826	0.000647479	NGEF
100625258	22.18	3.91201	2.52168	0.00021807	0.000653781	TP63
106508918	2.83701	19.0152	-2.75	0.00022863	0.000683756	LOC106508918
novel.185	21.3763	3.79418	2.48368	0.00022913	0.00068514	-
100568453	20.1291	3.08995	2.68844	0.000239989	0.000714451	GPRIN2
novel.248	5.1526	25.6036	-2.28911	0.000241754	0.000719236	-
100154249	0.95368	14.3855	-3.93336	0.000248359	0.000737206	LOC100154249
733609	22.9777	4.60278	2.3314	0.000251743	0.00074616	DBH
100286863	15.5114	1.04962	3.89199	0.000267697	0.000791124	DLX5
106509264	1.22366	15.5021	-3.63374	0.000277968	0.000819632	LOC106509264
110256785	1.2655	14.8819	-3.5715	0.000279253	0.000822891	LOC110256785
100157065	1.46382	16.2033	-3.40371	0.000284171	0.000836168	ASAH2
novel.199	26.4217	6.275	2.07617	0.000289003	0.000849838	-
106506806	0.323829	11.5096	-5.09599	0.000290408	0.000853422	LOC106506806
100520273	6.42938	27.044	-2.09067	0.000308388	0.000903353	LOC100520273
110258353	19.8587	3.2305	2.64437	0.000312491	0.000914196	ASPG
110259369	2.27303	17.4381	-2.96849	0.000338982	0.000986955	LOC110259369
100514091	5.61395	26.7474	-2.25568	0.000361157	0.00104718	OTOG
100520159	23.7938	4.66707	2.31378	0.000368095	0.00106543	FAM71F2
110260912	0	7.62037	-5.46483	0.000372566	0.00107735	LOC110260912
110255756	1.51767	15.3547	-3.31793	0.000385114	0.00111135	LOC110255756
100520112	6.36931	27.5186	-2.1244	0.000395436	0.0011388	FYB
100303616	12.0856	0.381571	5.00536	0.000418547	0.00120043	SPINK14
100519891	0.281994	12.5796	-5.21293	0.000441834	0.00126325	LOC100519891
110255535	0.281994	10.7372	-4.99761	0.000443629	0.00126744	LOC110255535
110257271	0.647658	13.1322	-4.38593	0.00045814	0.00130395	LOC110257271
106507563	25.7794	5.69397	2.15044	0.000468311	0.00133	LOC106507563
110259698	5.62597	25.8111	-2.1906	0.000476736	0.00135203	LOC110259698
110255922	27.6271	6.82403	2.04186	0.000494828	0.00139653	CD7
733676	7.66579	0	5.31877	0.000500416	0.00141109	CSPG4
110260433	1.33136	14.3732	-3.5003	0.000510308	0.00143685	LOC110260433
100517234	16.0509	2.04033	2.95563	0.000550368	0.00154076	HLX
novel.549	0	7.37545	-5.42513	0.000622718	0.00172611	-
100514233	2.94544	18.5343	-2.60549	0.000662927	0.0018284	EID3
110260000	1.5595	13.9046	-3.15665	0.00067325	0.00185436	LOC110260000
100620394	20.8975	3.82618	2.45155	0.000712891	0.00195529	COL15A1
110255314	6.30345	26.2982	-2.06103	0.00072387	0.00198391	LOC110255314
100512905	15.4249	1.03616	3.88136	0.000731323	0.00200253	LOC100512905
100524359	18.5633	2.97213	2.59458	0.000756492	0.00206495	LOC100524359
100316557	1.91315	14.8352	-2.96969	0.000794085	0.00215628	MIR7-2
102163100	12.7638	0.763143	4.17137	0.000817054	0.00221241	LOC102163100
100522482	5.69183	22.702	-2.00948	0.000822976	0.00222778	MZB1
110257830	129.506	19.868	2.69653	0.000847712	0.00228999	LOC110257830
110256062	0.95368	12.3772	-3.71359	0.000851189	0.00229881	LOC110256062
110257471	6.17794	24.8063	-2.00157	0.000862001	0.00232618	LOC110257471
110258600	461.932	1930.57	-2.06316	0.000886382	0.00238774	LOC110258600
106509367	1.4518	14.3598	-3.24408	0.000897697	0.0024168	LOC106509367
100626514	19.6553	4.23467	2.22624	0.000914623	0.00245983	CHST2
novel.35	0.617837	11.5004	-4.20642	0.000915243	0.00246082	-
106509193	1.8593	14.8983	-2.99015	0.000962707	0.002577	LOC106509193
100514437	4.45036	19.8612	-2.17196	0.000983114	0.00262701	MYL7
106504727	1.27751	12.9947	-3.36628	0.00107064	0.00284465	LOC106504727
100514841	15.6663	2.44463	2.68151	0.0011105	0.002942	TSPAN11
100625164	22.7084	5.48494	2.03795	0.00111793	0.00296082	FOXN1
100624292	22.0608	5.16228	2.08684	0.00113688	0.00300535	FAM78A
100302019	4.64247	20.0244	-2.09927	0.00116031	0.00306153	CLDN16
110256020	1.89535	14.1765	-2.90899	0.00116967	0.00308488	LOC110256020
110260435	0.563987	11.3183	-4.20617	0.00117672	0.00310257	LOC110260435
100738764	5.81155	22.9792	-2.01116	0.00119022	0.00313682	44256
novel.19	4.72034	19.8932	-2.08101	0.00119429	0.003147	-
110255947	0.323829	8.96992	-4.73942	0.00120874	0.00318333	LOC110255947
100739555	4.76218	19.8973	-2.07493	0.00122636	0.00322324	TEX11
110257542	21.4294	4.92544	2.12263	0.00123755	0.00324938	LOC110257542
100515680	0.281994	9.15592	-4.76358	0.00124861	0.00327559	APOBEC4
novel.247	1.58932	13.3039	-3.08003	0.00125685	0.00329435	-
110261103	0	6.15718	-5.16026	0.00135173	0.00352385	LOC110261103
100622520	5.11583	21.0113	-2.05847	0.00136223	0.00354969	GNG8
106509490	0.845981	11.6275	-3.67167	0.00142821	0.00370891	LOC106509490
100515364	3.57456	21.5441	-2.60841	0.00149398	0.00387201	CAMK4
100739663	6.30967	25.6559	-2.02076	0.00154466	0.00399265	LOC100739663
100153371	4.70327	21.2427	-2.13413	0.00166769	0.00429116	CA14
106508228	2.15331	13.8995	-2.67798	0.0016976	0.00436258	LOC106508228
110260210	12.603	1.07235	3.58944	0.00174684	0.00448095	LOC110260210
novel.10	1.33136	12.4011	-3.28234	0.00175711	0.00450476	-
100155468	1.61915	14.282	-3.17071	0.00176999	0.00453395	LOC100155468
102160822	0.647658	10.4373	-4.0508	0.00179546	0.0045921	LOC102160822
100512378	4.1691	19.5851	-2.20237	0.00182105	0.00464846	PRND
100623627	8.82285	0.381571	4.55327	0.0018593	0.00473947	ZNF583
100628188	2.68748	15.3855	-2.47996	0.00187617	0.00477913	ZSCAN10
110255753	0.971487	12.2282	-3.68753	0.00196284	0.00498252	LOC110255753
102163731	11.7257	1.10853	3.46104	0.00198797	0.00504142	LOC102163731
110261662	4.00682	17.6937	-2.13429	0.00201716	0.00510835	LOC110261662
100145893	4.13233	17.8944	-2.13199	0.00201831	0.00511056	AQP6
110256395	5.06198	20.6778	-2.0323	0.00202731	0.0051305	LOC110256395
100513824	1.63116	12.6825	-3.00145	0.002192	0.0055205	LOC100513824
novel.535	1.63116	12.6089	-2.9873	0.00219294	0.00552135	-
100520753	21.8485	5.28429	2.04934	0.0022114	0.005564	LOC100520753
110260839	3.99481	17.648	-2.12718	0.00230714	0.00578496	LOC110260839
110260029	0.647658	11.4612	-4.189	0.00232283	0.00582268	LOC110260029
106509743	8.45719	0.322661	4.49365	0.00238269	0.00596048	LOC106509743
100152448	4.02463	17.549	-2.12196	0.00240782	0.00601674	JPH4
106509424	1.82948	12.4869	-2.75123	0.00241901	0.00604223	LOC106509424
110256569	3.13681	15.4806	-2.30339	0.00245959	0.00613436	LOC110256569
110260988	4.10251	17.2718	-2.08515	0.00247138	0.00616126	LOC110260988
100523052	0.281994	8.07012	-4.58256	0.00252534	0.00627776	CDC42SE2
106510048	0	5.48913	-4.99377	0.0025367	0.0063043	LOC106510048
100622782	5.1759	20.6294	-2.0179	0.00255529	0.00634533	COLEC10
110257261	4.57587	21.417	-2.24525	0.002617	0.00647918	LOC110257261
100157003	0.323829	7.67001	-4.51048	0.00265457	0.0065633	AMN
110256945	0.281994	7.80128	-4.53018	0.0026991	0.00666619	LOC110256945
100519990	0.335843	7.97503	-4.5686	0.00272716	0.00673093	FAM71F1
102168171	0	5.56149	-5.00904	0.00273582	0.00675047	LOC102168171
100515302	0.995516	10.7973	-3.50658	0.00282387	0.00695317	LOC100515302
100519468	8.89494	0.345388	4.56367	0.00282406	0.00695317	TNFSF14
104797534	222.936	907.48	-2.02508	0.00299414	0.00733165	MIR6782
102160380	2.35163	15.6851	-2.68858	0.00303876	0.00743453	LOC102160380
100153013	0.281994	7.53873	-4.49055	0.0030758	0.00751323	SPDEF
100516102	5.85338	0	4.91705	0.00310231	0.0075719	KIF26B
100513336	19.8005	4.91617	2.02296	0.00316317	0.00771117	CD5
106507971	3.45485	16.4019	-2.24488	0.00328382	0.00797799	LOC106507971
100533477	17.8073	4.12612	2.09405	0.00332129	0.00806222	P2RY11
110257494	0.323829	7.52408	-4.47546	0.00337503	0.00817528	LOC110257494
100510957	0	5.20265	-4.9135	0.00342131	0.0082797	ACSM2B
110257279	0.995516	10.0237	-3.39425	0.0034363	0.00831375	LOC110257279
novel.84	1.92517	12.3637	-2.70226	0.00346401	0.00837526	-
110257646	1.87132	13.5569	-2.84384	0.00349703	0.00844503	LOC110257646
110260814	0.671687	9.49742	-3.90651	0.0035706	0.0086079	LOC110260814
100158055	12.3013	1.63603	2.85037	0.00379054	0.00909371	OLFML3
novel.148	1.2655	10.2097	-3.0213	0.00398252	0.00950187	-
110260777	10.2266	0.99071	3.3142	0.00398897	0.00951227	CCDC184
100525577	15.7271	3.55316	2.16596	0.00399524	0.00952474	CBFA2T3
110257467	0.281994	8.38471	-4.647	0.00400647	0.00954903	LOC110257467
110261043	17.189	3.6348	2.26852	0.00416359	0.00988994	LOC110261043
106510075	15.5528	3.56662	2.14553	0.00427711	0.0101306	LOC106510075
110261989	3.82051	15.9088	-2.07516	0.00438814	0.0103748	LOC110261989
106509593	2.21918	12.2635	-2.47733	0.00447745	0.0105763	LOC106509593
100523339	1.50565	10.8096	-2.81095	0.00459023	0.0108203	LOC100523339
novel.358	2.45933	13.0721	-2.39344	0.00459116	0.0108211	-
100515348	0	4.87999	-4.81985	0.00465372	0.0109587	LOC100515348
110258092	14.1974	2.86238	2.33631	0.00467071	0.0109944	LOC110258092
106507968	16.9139	4.02983	2.10707	0.0047364	0.0111376	LOC106507968
106509398	0	4.83035	-4.8081	0.00481044	0.0112957	LOC106509398
110256161	4.01884	16.526	-2.03037	0.00482699	0.0113287	LOC110256161
110262214	2.53099	13.091	-2.38448	0.00487684	0.0114354	LOC110262214
100517870	0	5.05792	-4.87985	0.00489879	0.011481	OTUD6A
102165098	3.04113	14.6184	-2.25264	0.00504919	0.0118017	LOC102165098
100624421	0.281994	6.83868	-4.35016	0.00507903	0.0118675	LOC100624421
100153130	9.86093	1.07235	3.23034	0.00507931	0.0118675	SRPX2
100512810	1.22366	9.69688	-2.96916	0.00518437	0.0120729	CHRNE
novel.222	1.30733	10.3276	-3.01619	0.00528556	0.012285	-
100514231	0.563987	8.55635	-3.81864	0.00541626	0.0125696	GSTM3
novel.32	0	4.79835	-4.79967	0.00559205	0.0129413	-
100515433	7.31141	0.381571	4.28025	0.00568296	0.0131373	CAPN14
110258507	0.605823	10.716	-4.12741	0.00590242	0.0135907	LOC110258507
110259058	0.281994	6.92839	-4.35251	0.00591664	0.0136201	LOC110259058
100525349	0	4.58005	-4.72565	0.00618342	0.0141877	TMEM156
100152434	1.50565	10.5148	-2.77115	0.00640469	0.014653	PRPH
100522259	0	4.52114	-4.7104	0.00644492	0.0147359	FOXE3
100739824	1.00753	9.28331	-3.27598	0.00650453	0.0148573	SYCE2
102161008	8.6005	0.668049	3.6351	0.00674929	0.0153568	LOC102161008
102157744	2.92068	13.4268	-2.22537	0.00695999	0.015787	LOC102157744
106506921	0	4.5346	-4.7137	0.00705592	0.0159828	LOC106506921
100513130	2.27303	11.7279	-2.40214	0.00711397	0.0161063	BEX1
110257005	3.72483	15.4187	-2.05093	0.00725852	0.0163949	LOC110257005
396939	10.6523	1.69494	2.62603	0.00731313	0.0165122	MMP20
110261036	4.84006	0	4.64402	0.0073454	0.0165675	LOC110261036
100515765	0	4.47151	-4.69759	0.00755809	0.0170169	LOC100515765
100518697	0.95368	8.61526	-3.19649	0.00758048	0.0170589	NOSTRIN
100517655	10.2317	1.3361	2.89161	0.00773237	0.0173729	FFAR3
100621600	1.2655	9.27793	-2.87857	0.00799787	0.0179121	LOC100621600
100316573	0	4.61205	-4.73484	0.00805931	0.0180276	MIR30B
110255473	1.00753	8.95647	-3.22282	0.00820987	0.0183374	LOC110255473
110258506	4.94343	21.7212	-2.09219	0.0082141	0.0183446	LOC110258506
100153962	9.39263	1.14471	3.12399	0.00849778	0.0189226	DUSP27
102164088	0.281994	6.07016	-4.1663	0.0086084	0.0191526	LOC102164088
100525885	0.647658	7.83866	-3.64007	0.00862763	0.0191931	B3GALT2
110257784	8.27161	0.690777	3.5765	0.00864901	0.0192383	LOC110257784
102165294	0.281994	5.93888	-4.141	0.00883517	0.0196118	LOC102165294
110256125	8.21703	0.645322	3.58515	0.00884604	0.0196335	LOC110256125
100521138	0	4.25739	-4.61851	0.00890468	0.0197418	CELF4
474162	0.335843	6.08361	-4.1689	0.00895898	0.019848	MYLPF
110262191	0.95368	8.27915	-3.13894	0.00896285	0.0198542	LOC110262191
100522361	0.563987	7.58837	-3.64554	0.00914423	0.0202216	FLRT1
110256619	6.4414	0.381571	4.09429	0.00923281	0.0204027	LOC110256619
102163655	4.46817	0	4.53096	0.00927343	0.020485	LOC102163655
102159236	1.50565	9.70615	-2.65926	0.00946241	0.0208621	CD160
102157755	0.845981	8.52944	-3.24334	0.00950519	0.0209412	LOC102157755
100624724	10.9463	2.04033	2.40182	0.00958876	0.0211126	TKTL2
100524966	11.4983	1.99488	2.48965	0.00968936	0.0213119	TNS3
106508176	6.16013	0.345388	4.04081	0.00969649	0.0213215	DKK4
100513913	0	4.13957	-4.58539	0.00971026	0.0213467	LOC100513913
100524886	0	4.21194	-4.60562	0.00974205	0.0214088	GRIA4
110261032	6.18995	0.322661	4.04661	0.00979419	0.0215157	KLK13
100515900	12.715	2.83966	2.17367	0.0101744	0.022276	LOC100515900
102163250	3.17286	12.9181	-2.0372	0.0101891	0.0223054	LOC102163250
102162296	10.0105	1.71767	2.52976	0.0102116	0.0223493	LOC102162296
100736865	3.56328	14.7186	-2.01775	0.0107584	0.0234645	LOC100736865
100524379	12.596	2.70838	2.19919	0.0110641	0.0240623	PADI3
110255954	0.971487	8.46515	-3.15233	0.011114	0.0241536	TMEM235
106510452	5.93199	0.322661	3.98289	0.0112681	0.0244692	LOC106510452
100515384	15.2878	3.64018	2.02858	0.0112687	0.0244692	DMRTA2
106507592	2.7173	12.2874	-2.15848	0.0113506	0.0246326	LOC106507592
396643	0	4.29896	-4.64908	0.0115388	0.0249876	SSTR3
100515345	7.54534	0.72696	3.41909	0.0116442	0.0251947	LOC100515345
100156470	2.95746	12.9274	-2.08788	0.011696	0.0252949	LOC100156470
100516203	11.1024	1.98142	2.44482	0.0118027	0.0255024	NT5C1A
110257224	0.335843	5.81986	-4.10108	0.0118031	0.0255024	LOC110257224
106507030	0.335843	5.51185	-4.03728	0.0118128	0.0255142	LOC106507030
100156478	0.281994	5.63895	-4.06395	0.0118317	0.0255521	DNAH8
102158111	0.617837	6.9885	-3.48843	0.0119734	0.0258399	LOC102158111
novel.354	0.281994	5.84259	-4.10608	0.0121504	0.0261819	-
106507939	1.89535	10.1777	-2.43217	0.0121921	0.026259	LOC106507939
110256058	0.323829	5.52113	-4.03942	0.0123789	0.0266244	LOC110256058
106510178	0.941666	7.76092	-3.04456	0.0125442	0.0269444	LOC106510178
100151779	2.15331	10.9552	-2.33138	0.0125974	0.0270553	NHSL2
102158676	0.605823	6.88414	-3.4783	0.0126932	0.0272324	LOC102158676
102167523	2.99929	12.5138	-2.03183	0.0129322	0.0277027	CNBD2
102165183	0	3.91201	-4.49575	0.0130205	0.0278658	LOC102165183
100152625	0	3.91201	-4.49575	0.0130205	0.0278658	KCNRG
110259870	0.617837	6.89341	-3.47303	0.0130406	0.0279011	LOC110259870
100153460	1.21165	8.92955	-2.8599	0.0130416	0.0279011	AKAP5
102161916	2.77115	11.8966	-2.09971	0.0131146	0.0280409	LOC102161916
110260883	1.79966	10.0423	-2.45054	0.0131338	0.0280754	SNAI3
novel.114	1.5595	9.37004	-2.58805	0.0132004	0.0282045	-
110262158	0	3.97092	-4.51379	0.0132604	0.0283149	LOC110262158
102157906	0	3.97092	-4.51379	0.0132604	0.0283149	LOC102157906
novel.336	8.5536	1.03616	3.04123	0.0132706	0.0283313	-
110259258	4.06067	0	4.39769	0.013446	0.0286522	LOC110259258
100515522	4.12031	0	4.41576	0.0135811	0.0289214	CCIN
100737333	0.323829	5.43949	-4.02196	0.0135818	0.0289214	LOC100737333
100525866	0	3.88928	-4.48878	0.0136827	0.0291124	LRRTM4
110257350	0	3.88928	-4.48878	0.0136827	0.0291124	TRNAK-UUU
102160834	0	3.81691	-4.4668	0.0137393	0.0292192	LOC102160834
novel.419	9.68707	1.3361	2.8209	0.0140379	0.029778	-
110257252	8.13336	0.99071	2.98449	0.0140626	0.0298268	LOC110257252
396901	1.16981	8.53362	-2.81559	0.0141012	0.0298984	ORM1
100513599	0.335843	5.36592	-3.98786	0.0142597	0.0302101	SYT1
397182	9.04477	1.34955	2.71686	0.0143276	0.0303404	IGFBP5
100737909	1.60134	9.31113	-2.56387	0.0144436	0.0305747	ADAD2
100511645	0.281994	5.2481	-3.96203	0.014506	0.0306925	CELF6
100156793	8.94257	1.43119	2.66206	0.0145939	0.0308678	LOC100156793
100155256	0.335843	5.22538	-3.95693	0.0146652	0.0310078	GPR21
102159050	0.323829	5.22538	-3.95693	0.0147064	0.0310845	LOC102159050
102162974	1.97902	10.0195	-2.38505	0.0148617	0.0313623	LOC102162974
102158403	11.5998	2.76729	2.0607	0.0148625	0.0313623	ZNF792
102160761	8.39132	1.14471	2.96011	0.0150597	0.0317062	LOC102160761
100521444	10.3583	2.08579	2.30829	0.0150692	0.0317225	PFN4
102161858	12.8467	3.05377	2.04482	0.0151286	0.031838	LOC102161858
110255938	0	3.758	-4.44843	0.0151293	0.031838	GCGR
100155801	0.941666	7.29771	-2.96039	0.0155157	0.0325797	WISP3
100623855	0.323829	5.23883	-3.95974	0.0161082	0.0337385	LOC100623855
110262126	8.91927	1.46738	2.6545	0.0162305	0.0339792	LOC110262126
106507803	1.21165	8.0743	-2.70698	0.0163008	0.0340912	LOC106507803
102164904	0.335843	5.22119	-3.95651	0.0164917	0.034447	LOC102164904
novel.477	6.87366	0.668049	3.31808	0.0166215	0.0346942	-
100525760	2.75913	11.9325	-2.09767	0.0166954	0.0348286	STAP1
110256828	1.53547	8.95647	-2.53389	0.0168039	0.0350271	LOC110256828
104796118	1.00753	7.88292	-3.02444	0.0170432	0.0354974	MIR9848
106509968	7.95906	1.07235	2.91053	0.0176588	0.0366744	LOC106509968
100620479	7.00611	0.645322	3.36775	0.0177395	0.0368218	NRROS
110261264	8.03724	1.07235	2.93209	0.0177665	0.0368694	LOC110261264
110256493	10.1429	2.00415	2.30846	0.0178194	0.0369708	LOC110256493
100626173	2.44732	10.5097	-2.0848	0.0179673	0.0372564	FAM83E
110256585	1.25348	8.84253	-2.81754	0.0180204	0.0373539	LOC110256585
novel.178	0.605823	6.58839	-3.4136	0.0180411	0.037384	-
100157430	5.83514	0.381571	3.95185	0.0181561	0.0375924	C15H2orf82
100739083	0.323829	5.51694	-4.03838	0.0183185	0.0379073	FAM205A
100151780	0.647658	6.84676	-3.42741	0.0183605	0.0379811	KCNJ13
100101551	3.79649	0	4.298	0.0184035	0.0380658	COL6A3
110259451	1.93718	9.31531	-2.29584	0.0184222	0.0380959	LOC110259451
100513068	5.29635	0.345388	3.81975	0.0185357	0.0383087	LOC100513068
110256801	0.281994	4.91617	-3.86652	0.0204695	0.0419025	LOC110256801
novel.276	0.281994	4.91617	-3.86652	0.0204695	0.0419025	-
102159022	0.323829	5.14883	-3.93997	0.0210129	0.0428708	LOC102159022
100157645	8.12714	1.3361	2.56605	0.0216141	0.0439795	TAAR1
100622012	0.659672	6.32464	-3.31144	0.0218565	0.0444133	AS3MT
110259286	1.28952	8.38231	-2.715	0.0219499	0.0445592	LOC110259286
100514243	8.18721	1.43119	2.53798	0.0219713	0.0445969	PRDM8
100519311	1.18182	7.87066	-2.69522	0.0222203	0.0450505	LOC100519311
110255854	1.27751	7.53873	-2.58632	0.02231	0.0451941	LOC110255854
100627163	2.48915	10.5366	-2.07625	0.0223952	0.0453481	PLCH1
102163680	0.941666	6.96996	-2.89232	0.0225732	0.0456767	LOC102163680
106505210	7.17346	1.04962	2.77772	0.0225845	0.0456944	LOC106505210
102159659	0	3.48498	-4.33404	0.0228126	0.0461151	LOC102159659
110255888	8.31344	1.4901	2.54213	0.0231957	0.0468113	LOC110255888
100625764	2.67473	11.5778	-2.15628	0.023854	0.0479974	LOC100625764
110255622	0	3.39916	-4.30492	0.0244085	0.0490048	LOC110255622
106506844	0	3.42607	-4.31368	0.0244911	0.049149	LOC106506844
100522737	1.54749	8.06503	-2.37208	0.0244974	0.0491563	ANKRD33
110256574	1.50565	8.12394	-2.39761	0.0246637	0.0494466	LOC110256574
445522	0.281994	4.67515	-3.78749	0.0247896	0.0496772	TPO
100623351	3.49668	0	4.17797	0.0248397	0.0497666	LOC100623351
110261180	1.40997	8.85629	-2.57983	0.0249508	0.0499617	LOC110261180

## Sheet: Table S9
Table S9 Differentially expressed genes between PEDV and IRF8-KO+PEDV groups
Gene ID	Readcount_PEDV	Readcount_IRF8-KO+PEDV	Log2 Fold Change	P-value	Adjusted P-value	Gene Name
733603	1679.45	168796	-6.6511	0	0	SAA3
397072	1207.49	123791	-6.6797	0	0	C3
100511642	12099.2	306.629	5.30308	0	0	LAMA3
396865	331.795	11043.5	-5.05621	0	0	CHI3L1
396886	266.509	5976.28	-4.48858	8.17e-298	2.98e-294	SLPI
100153902	1873.49	38509.9	-4.36135	1.07e-291	3.27e-288	ISG12(A)
100737739	901.34	12229.6	-3.76246	1.72e-244	4.48e-241	RND1
445464	78.8984	3148.11	-5.31286	1.25e-243	2.86e-240	C1R
397124	37863.7	361809	-3.25634	4.23e-214	8.57e-211	RBP4
102167302	163.944	3082.42	-4.23422	5e-209	9.11e-206	TMEM27
110261124	376.437	5580.45	-3.88895	1.19e-198	1.97e-195	IFI6
397021	205.177	3048.76	-3.89391	3.25e-196	4.93e-193	TAGLN
397064	1894.98	21640.1	-3.51327	1.06e-195	1.49e-192	IGFBP2
100513738	72.3444	2162.72	-4.90575	1.5e-186	1.96e-183	FGR
396880	674.387	15774	-4.54922	1.98e-175	2.41e-172	CXCL8
100157760	246.839	3075.26	-3.63811	1.13e-163	1.29e-160	MYL9
100153791	8887.12	64686.7	-2.86364	9.88e-163	1.06e-159	CYR61
100127489	278.893	2961.43	-3.40792	2.3e-162	2.33e-159	S100A9
100518544	1061.96	7280.92	-2.77744	6.04e-152	5.8e-149	IFITM3
100524695	48.7672	1431.94	-4.88024	1.68e-150	1.53e-147	SLC39A8
397274	16.1388	1142.97	-6.14979	1.25e-143	1.09e-140	C1S
100512657	127.28	2092.08	-4.03486	6e-143	4.98e-140	WIF1
100626247	53.8693	1138.92	-4.39998	3.34e-141	2.65e-138	LOC100626247
100514801	208.521	3334.53	-3.99884	4.68e-138	3.56e-135	TNS1
100217377	61.9183	1206.57	-4.28389	1.21e-133	8.82e-131	C1QTNF1
100144304	1371.85	10469.9	-2.93172	4.33e-132	3.04e-129	SERPING1
397527	974.11	7292.75	-2.90421	1.46e-131	9.87e-129	PLTP
399500	48.0339	975.227	-4.34081	4.23e-125	2.76e-122	IL6
100513084	974.485	7042.17	-2.85248	5.33e-122	3.35e-119	CSF1
100152588	9.31805	1383.88	-7.2041	1.06e-121	6.45e-119	SERPINB7
100124383	123.713	1316.6	-3.4135	7.69e-116	4.52e-113	CFB
110260578	115.282	1504.52	-3.70036	4.71e-113	2.69e-110	ITGA7
100512873	9.01088	956.214	-6.71653	4.42e-111	2.44e-108	LOC100512873
100154319	1425.94	9737.04	-2.77155	8.5e-111	4.56e-108	SOD2
100625944	501.849	3499.73	-2.80159	2.61e-110	1.36e-107	RGCC
397315	235.032	2435.91	-3.37203	3.62e-110	1.84e-107	PIGR
397128	785.499	5512.42	-2.81069	1.23e-104	6.09e-102	MX1
553951	564.03	4320.52	-2.93862	3.48e-102	1.67e-99	CCL20
100127488	140.643	1411.66	-3.33139	4.56e-100	2.13e-97	S100A8
396959	108.877	1619.37	-3.89684	6.11e-100	2.79e-97	ANKRD1
100156484	730.535	4021.59	-2.4606	6.18e-98	2.75e-95	MAFF
733657	380.86	3154.42	-3.05017	7.38e-98	3.21e-95	FBXO32
397570	339.975	2608.55	-2.93837	1.07e-94	4.55e-92	OAS1
100152632	1086.04	61.9287	4.14209	4.34e-94	1.8e-91	ZNF185
102160087	1778.73	9524.93	-2.42063	1.37e-93	5.54e-91	LBH
100312973	144.755	1061.85	-2.8749	8.53e-92	3.38e-89	HSD17B2
100519789	450.422	2714.12	-2.59111	2.3e-90	8.93e-88	CRYAB
100188979	777.063	10.1037	6.23482	1.72e-89	6.55e-87	EPHA4
novel.351	17.6201	736.38	-5.38551	2.36e-88	8.79e-86	-
100152050	989.997	4864.4	-2.29625	2.93e-88	1.07e-85	ENPP6
448812	8985.58	47591.9	-2.40493	7.56e-88	2.7e-85	IGFBP3
100519286	60.6901	739.281	-3.60703	9.17e-88	3.22e-85	SERPINB2
100153946	1265.66	6887.67	-2.44343	3.19e-87	1.1e-84	CEBPD
397251	3157.06	352.273	3.16605	3.37e-86	1.14e-83	PLK2
100519082	192.884	1219.71	-2.6591	1.34e-85	4.44e-83	LOC100519082
100522452	121.73	1099.72	-3.17473	4.82e-85	1.57e-82	LRRC32
664653	80.6798	889.191	-3.46801	6.64e-85	2.13e-82	DKK3
100154449	312.266	1738.43	-2.47569	1.2e-84	3.77e-82	ETS2
novel.488	69.6278	739.67	-3.41256	1.35e-83	4.17e-81	-
100156168	797.416	5372.09	-2.75212	2.48e-83	7.55e-81	PRSS35
100519994	583.339	30.9708	4.24392	5.49e-83	1.64e-80	CKMT1A
100155292	248.082	1545.67	-2.64085	9.11e-82	2.68e-79	CPNE6
100154770	2233.75	9417.89	-2.07595	1.02e-81	2.95e-79	IER3
100522940	9.12928	566.213	-5.91814	2.09e-81	5.94e-79	OAF
100623926	2031.15	351.288	2.53159	6.11e-81	1.71e-78	PRRG1
100620265	14.85	503.92	-5.08312	7.77e-81	2.15e-78	LOC100620265
100738739	1052.33	5969.39	-2.50325	9.55e-81	2.6e-78	C2CD4B
100621481	95.8382	825.939	-3.10436	5.17e-80	1.39e-77	PREX1
397413	700.579	66.0494	3.41488	6.09e-80	1.61e-77	FXYD3
100621808	575.856	13.1217	5.44866	8.61e-80	2.24e-77	PPP1R1A
403163	9606.75	1697.83	2.49992	1.11e-78	2.84e-76	EPCAM
397480	533.134	12.4846	5.41514	4.5e-77	1.14e-74	HSD11B1
106508649	575.613	14.6388	5.35329	4.99e-77	1.25e-74	GCNT1
396777	46.6535	601.616	-3.68859	6.63e-77	1.63e-74	USP18
100301483	979.227	4152.06	-2.08428	8.61e-77	2.09e-74	S100A12
396557	53.4596	615.883	-3.52348	1.07e-76	2.56e-74	PGLYRP2
396750	1704.78	7500.11	-2.13734	1.95e-76	4.62e-74	ICAM1
100145895	3403.68	18376	-2.43272	2.99e-74	6.99e-72	ISG15
100154248	381.649	3682.58	-3.27169	7.4e-74	1.71e-71	IFIT3
100515805	217.671	1250.99	-2.52388	4.4e-73	1e-70	PARP12
100152537	163.46	1352.53	-3.05291	1.94e-72	4.37e-70	TMEM255A
494019	27.0643	553.809	-4.35722	3.04e-72	6.77e-70	CXCL10
novel.295	34.5703	546.361	-3.99006	4.86e-72	1.07e-69	-
396877	756.578	3481.56	-2.2021	7.04e-72	1.53e-69	CFD
102164968	1148.36	178.128	2.69234	8.61e-72	1.85e-69	KRT6A
396613	1052.52	5536.06	-2.39515	1.38e-71	2.93e-69	CCL5
100623340	4309.72	17838.9	-2.0492	9.25e-71	1.94e-68	GPRC5B
414437	13.235	492.971	-5.23535	5.37e-70	1.11e-67	C5
100518964	764.957	85.3925	3.16142	1.21e-69	2.47e-67	FAM84A
100621416	53.8475	543.799	-3.33292	1.79e-69	3.62e-67	DACT1
100038024	10.4633	420.035	-5.34329	3.54e-69	7.11e-67	IL19
100153984	724.361	93.7305	2.95129	5.34e-69	1.05e-66	VNN2
396853	269.739	1366.54	-2.3407	2.96e-67	5.69e-65	FOLR2
100523368	161.296	1087.66	-2.74945	8.39e-67	1.6e-64	ATP6V1B1
100623872	136.28	923.563	-2.75863	3.47e-66	6.53e-64	CMPK2
396752	218.399	1927.68	-3.14441	4.03e-66	7.51e-64	RSAD2
397360	2780.44	12572.7	-2.17656	8.61e-66	1.58e-63	CEBPB
396983	496.001	2125.63	-2.09967	8.76e-66	1.58e-63	PDXK
733579	748.618	3707.85	-2.30836	8.81e-66	1.58e-63	LOC733579
100157437	93.42	772.103	-3.04951	8.84e-66	1.58e-63	RGS4
100628050	21.5224	387.068	-4.16639	1.97e-65	3.49e-63	MYBPC3
110255948	954.515	4254.25	-2.15541	2.96e-64	5.19e-62	LGALS3BP
396774	1046.97	88.2105	3.5662	3.93e-64	6.82e-62	TIMP4
100525396	330.541	1588.89	-2.26314	4.93e-64	8.49e-62	LOC100525396
100524417	2500.58	406.589	2.62298	2.48e-63	4.23e-61	THSD4
100514248	469.687	2013.82	-2.10027	1.78e-62	3.01e-60	CD300C
100515727	1670.45	315.186	2.40619	1.79e-61	3e-59	CFAP45
503666	616.725	88.1129	2.80438	2.88e-61	4.78e-59	P2RY1
100048932	870.067	4207.79	-2.27389	3.35e-61	5.51e-59	BTG2
100521871	8.0102	370.067	-5.54746	1.28e-60	2.09e-58	LYPD6
100523966	1417.28	273.793	2.37554	1.82e-60	2.93e-58	FA2H
595128	631.076	2625.17	-2.05638	4.53e-60	7.24e-58	OAS2
100621265	714.829	2973.71	-2.05658	1.51e-59	2.4e-57	SIK1
654406	395.76	1772.92	-2.1637	5.97e-59	9.39e-57	AKR1CL1
100625876	657.557	2736.97	-2.05703	9.97e-59	1.56e-56	SLC2A5
110257572	190.972	1177.09	-2.62668	4.73e-58	7.25e-56	LOC110257572
100126281	71.5637	582.359	-3.0238	1.33e-57	2e-55	CYP3A46
100520144	1926.67	461.117	2.06175	2.01e-57	2.97e-55	TFPI2
102158679	378.683	24.9319	3.93576	2.18e-57	3.2e-55	LOC102158679
100155467	21.9862	486.236	-4.47422	4.09e-57	5.97e-55	IFIT2
100155831	34.4492	392.308	-3.50471	7.13e-57	1.03e-54	CNNM2
100514753	253.594	1137.05	-2.1637	8.89e-57	1.28e-54	UBE2L6
100519689	66.0224	764.417	-3.52989	9.14e-57	1.3e-54	LRP2
100524520	185.5	1019.12	-2.45813	1.13e-56	1.6e-54	DHX58
780402	54.0701	445.286	-3.04215	3.05e-56	4.28e-54	SERPINF1
100155466	197.436	992.775	-2.33024	2.34e-55	3.21e-53	ARHGDIB
100625006	29.9871	362.922	-3.58831	2.84e-55	3.87e-53	APLN
100517807	220.132	1244.95	-2.49814	5.76e-55	7.79e-53	SYDE1
100522395	11.0908	317.119	-4.85554	7.65e-55	1.03e-52	NEBL
100626904	2.16282	1003.08	-8.88197	4.14e-54	5.52e-52	IL1R1
100153038	44.6145	633.451	-3.83667	1.48e-53	1.94e-51	IFIT1
110259113	196.316	1013.96	-2.37209	2.6e-53	3.39e-51	LOC110259113
100157219	348.124	1606.51	-2.20457	2.75e-53	3.56e-51	ARNT2
100738479	53.9179	485.121	-3.17126	5.53e-53	7.05e-51	LOC100738479
novel.269	118.506	639.372	-2.42986	9.47e-53	1.2e-50	-
100521058	458.631	3268.77	-2.83324	2.9e-52	3.62e-50	CHRDL1
100533201	26.1061	334.425	-3.67925	8.55e-52	1.05e-49	PDCD1
100151938	54.9311	558.139	-3.34269	1.17e-51	1.43e-49	GBP1
100625267	117.482	806.968	-2.77373	1.55e-51	1.89e-49	SYT12
100155709	110.01	632.056	-2.51962	1.66e-51	2.01e-49	RIN3
100518508	150.496	897.14	-2.57333	1.75e-51	2.1e-49	JCAD
100157073	167.01	908.603	-2.44371	2.09e-51	2.49e-49	AGT
100620133	576.86	82.0405	2.82148	2.65e-51	3.14e-49	NRARP
106507531	93.9651	563.309	-2.58227	5.93e-51	6.98e-49	C1RL
100518360	7.2698	287.333	-5.30198	7.39e-51	8.64e-49	RASGEF1C
100524797	43.0546	365.747	-3.09099	2.01e-50	2.32e-48	NEURL3
397671	1142.76	182.469	2.64517	3.81e-50	4.35e-48	PPARG
100624075	57.5271	407.813	-2.82411	1.44e-49	1.6e-47	AIF1L
100511902	739.02	3345	-2.17887	1.93e-49	2.14e-47	RCAN1
100524951	5.99905	326.519	-5.81239	5.4e-49	5.9e-47	ACOD1
106510284	63.2856	431.141	-2.76409	6.75e-48	7.28e-46	LOC106510284
100156666	1382.1	343.027	2.01045	9.7e-48	1.04e-45	RBP1
100144524	79.3027	464.833	-2.55047	1.92e-47	2.04e-45	ZBP1
100512015	947.811	3873.75	-2.0302	3.96e-47	4.2e-45	LGI3
106510447	37.9269	391.504	-3.37689	6.19e-47	6.49e-45	LOC106510447
102157603	141.955	732.977	-2.36999	1.11e-46	1.14e-44	LOC102157603
100515847	125.448	795.133	-2.6643	2.42e-46	2.49e-44	RGL1
novel.184	591.538	115.608	2.34981	2.13e-45	2.13e-43	-
100620777	12.367	257.844	-4.35088	2.27e-45	2.26e-43	TMEM158
100511571	1195.3	269.194	2.15089	2.86e-45	2.8e-43	TSPAN1
100627693	20.1709	260.243	-3.69634	4.95e-45	4.83e-43	RAB7B
100520594	6.06508	266.185	-5.45289	5.95e-45	5.71e-43	ZBTB7C
106509759	32.5897	315.676	-3.27857	6.82e-45	6.51e-43	LOC106509759
100157330	282.602	18.2968	3.97396	8.39e-45	7.97e-43	CLSTN2
110258382	156.912	754.846	-2.26904	2.11e-44	1.99e-42	LOC110258382
100144303	44.8666	378.534	-3.08054	2.43e-44	2.27e-42	ACE2
110260643	52.7301	371.25	-2.81933	2.84e-44	2.64e-42	LOC110260643
100155151	673.849	128.784	2.38649	2.89e-44	2.68e-42	CRABP2
100520758	21.3805	266.352	-3.64342	5.75e-44	5.22e-42	TRIM29
100302021	3.17877	344.723	-6.69953	1.08e-43	9.73e-42	CLDN8
396893	59.7511	444.218	-2.89105	1.63e-43	1.46e-41	MX2
106506243	14.3601	2342.57	-7.36054	1.91e-43	1.7e-41	LOC106506243
100519605	137.909	635.152	-2.20039	3.5e-43	3.09e-41	CACNG7
106508422	79.9912	481.962	-2.59725	5.79e-43	5.05e-41	LOC106508422
100737088	284.657	1194.21	-2.06684	7.2e-43	6.23e-41	B3GNT7
100737399	516.27	2364.91	-2.19441	1.28e-42	1.1e-40	TNFRSF8
100511993	3154.4	746.691	2.07831	1.6e-42	1.36e-40	CNOT1
100628223	293.565	24.9986	3.56678	2.32e-42	1.96e-40	HS3ST1
100520948	650.878	131.874	2.30404	2.54e-42	2.12e-40	CTXN1
100520618	498.404	86.6012	2.52298	2.63e-42	2.19e-40	LOC100520618
100627907	462.459	68.633	2.7491	3.99e-42	3.3e-40	DTNA
100514713	2652.2	552.056	2.26405	7.03e-42	5.78e-40	AP1G1
100621467	53.2604	375.878	-2.81653	7.85e-42	6.43e-40	ICOSLG
100153609	973.523	201.299	2.26925	1.1e-41	8.96e-40	PTPRK
396762	64.1842	463.133	-2.85105	1.42e-41	1.14e-39	FGFR2
100512202	327.173	35.1513	3.2056	2.04e-41	1.63e-39	TSPAN12
100515982	443.431	80.3305	2.46684	2.07e-41	1.65e-39	NPC1L1
100337671	202.81	856.98	-2.07669	2.11e-41	1.67e-39	RASGEF1B
100623602	23.4261	293.422	-3.62749	2.39e-41	1.89e-39	HMCN2
102165339	63.3374	384.308	-2.6013	5.06e-41	3.93e-39	TMEM74B
110257348	522.704	100.583	2.3833	5.47e-41	4.23e-39	NKD2
445539	62.5162	448.023	-2.83688	1.15e-40	8.81e-39	HSD3B1
397244	604.906	2977.79	-2.30043	1.45e-40	1.1e-38	CASP3
100516689	19.7895	257.36	-3.70195	2.42e-40	1.83e-38	C10H1orf115
100625139	432.278	72.7719	2.57945	4.86e-40	3.66e-38	KBTBD11
403103	568.505	87.9839	2.68372	6.43e-40	4.79e-38	CYP1A1
100153783	1.55883	679.423	-8.80669	6.44e-40	4.79e-38	LOC100153783
100622853	911.299	224.031	2.02749	2.59e-39	1.89e-37	CCDC114
100515519	433.947	85.8466	2.33611	3.57e-39	2.58e-37	LOC100515519
100157401	738.405	154.944	2.24557	5.2e-38	3.64e-36	VTCN1
100511267	247.503	1130.15	-2.19331	3.3e-37	2.25e-35	IFI44L
396559	425.774	79.6424	2.42474	5.07e-37	3.41e-35	PAQR8
100523451	100.431	498.483	-2.31324	5.28e-37	3.54e-35	PAPLN
100156100	51.096	418.024	-3.02709	6.62e-37	4.39e-35	C13H21orf62
110260994	241.454	23.5209	3.35854	7.37e-37	4.87e-35	LOC110260994
100624138	217.981	7.18674	4.92948	1.13e-36	7.46e-35	BCHE
100520761	833.146	9.72432	6.38015	1.21e-36	7.95e-35	C4BPA
110256043	49.6588	308.872	-2.63136	1.91e-36	1.25e-34	LOC110256043
100626316	58.4886	522.772	-3.15188	2.04e-36	1.33e-34	SLC26A7
100127171	85.9729	422.355	-2.29667	3.45e-36	2.23e-34	CIDEA
100519223	275.17	37.7818	2.86296	1.05e-35	6.73e-34	DHRS9
106504949	39.8595	336.968	-3.07571	1.1e-35	7.02e-34	LOC106504949
100520726	287.987	1232.32	-2.09807	1.67e-35	1.05e-33	EGR1
100127358	41.2928	307.022	-2.90563	1.67e-35	1.05e-33	IFITM1
100626716	13.6066	205.787	-3.91288	1.73e-35	1.08e-33	COL1A2
100217389	94.6673	449.373	-2.2438	2.24e-35	1.4e-33	TMEM173
100157572	30.0667	257.66	-3.11466	5.31e-35	3.31e-33	GALNT15
100157679	68.9867	426.582	-2.63185	9.25e-35	5.68e-33	ANK1
100621740	515.646	104.896	2.30216	1.68e-34	1.02e-32	CEP85
100737623	281.116	38.8153	2.86869	2.09e-34	1.27e-32	MYO7B
100158037	226.615	1164.49	-2.36288	4.97e-34	2.97e-32	DDX60
397414	61.8036	360.985	-2.54778	6.84e-34	4.08e-32	ACP5
595119	4.87072	190.907	-5.29589	9.81e-34	5.79e-32	OASL
100511781	568.765	104.307	2.45208	1.1e-33	6.46e-32	IGSF11
100622305	58.3046	308.56	-2.40426	1.38e-33	8.06e-32	PTGIR
102168166	557.866	125.926	2.15331	2.59e-33	1.5e-31	AP1M2
100737240	14.1735	183.235	-3.68449	4.37e-33	2.52e-31	PRSS33
100521662	335.111	62.1878	2.43514	4.76e-33	2.74e-31	PDE1B
100524319	295.278	2.60121	6.88078	1.36e-32	7.74e-31	GREB1L
100628185	581.718	135.317	2.11095	1.42e-32	8.07e-31	EML1
100525685	624.634	142.94	2.13513	2.37e-32	1.33e-30	CDHR2
100520329	9.10362	165.042	-4.17789	2.66e-32	1.49e-30	LOC100520329
100152580	754.529	181.047	2.06121	2.69e-32	1.5e-30	RASSF4
100037284	330.41	1453.09	-2.13794	3.3e-32	1.83e-30	ITGB8
110260038	65.0097	330.404	-2.34287	4.92e-32	2.7e-30	LOC110260038
100154284	82.333	425.317	-2.37425	4.93e-32	2.7e-30	PRDM1
novel.476	54.6676	309.485	-2.49732	5.09e-32	2.78e-30	-
100157351	2.37889	219.71	-6.50068	9.84e-32	5.31e-30	SMOC1
100513269	16.0646	176.472	-3.45581	1.39e-31	7.42e-30	PODNL1
613132	30.0264	274.982	-3.20642	1.44e-31	7.62e-30	MYBPH
100519474	512.498	116.528	2.14242	1.71e-31	9.04e-30	PRSS22
110259837	1.52173	357.105	-7.87681	2.56e-31	1.34e-29	CARD11
100621722	107.906	441.506	-2.03096	2.91e-31	1.51e-29	FBLN2
100738302	137.189	587.972	-2.10014	4.11e-31	2.1e-29	CEACAM19
100511327	335.591	1348.5	-2.00711	4.29e-31	2.19e-29	KIAA1551
100152701	394.249	78.1596	2.33753	4.83e-31	2.45e-29	MDFI
100518489	447.854	105.42	2.08947	5.77e-31	2.92e-29	GAN
397347	123.697	514.385	-2.06024	7.2e-31	3.63e-29	CD59
novel.473	347.441	67.1961	2.36332	2.79e-30	1.39e-28	-
100156816	113.271	480.463	-2.0837	3.23e-30	1.61e-28	KIF12
100522244	14.467	164.921	-3.50308	4.36e-30	2.15e-28	SCNN1G
396570	266.479	38.4108	2.80435	5.73e-30	2.82e-28	PLET1
100524399	174.991	9.38632	4.19037	1.13e-29	5.5e-28	GPR87
100169744	6.2353	164.336	-4.75214	1.87e-29	9.02e-28	CXCL11
100737604	643.405	158.967	2.01691	1.9e-29	9.14e-28	FGD6
100294675	254.533	43.2948	2.55676	3.02e-29	1.43e-27	DGAT2
novel.194	75.9341	352.566	-2.21009	1.66e-28	7.61e-27	-
100512961	441.893	110.308	2.00539	2.8e-28	1.28e-26	ESRP1
110256492	31.2988	208.118	-2.7404	4.01e-28	1.81e-26	LOC110256492
100155401	336.39	74.3592	2.17205	4.96e-28	2.23e-26	MAK
100522018	670.792	163.741	2.03555	6.64e-28	2.95e-26	GCLC
100513003	59.6168	348.593	-2.54626	1.04e-27	4.62e-26	KIAA1549L
100516528	64.427	378.995	-2.55678	2.8e-27	1.22e-25	BMX
100524966	11.189	143.599	-3.677	3.05e-27	1.32e-25	TNS3
397490	170.003	15.7193	3.4373	4.28e-27	1.84e-25	INHBB
102165436	46.8882	294.612	-2.6491	5.17e-27	2.21e-25	PRKD1
100155612	510.344	127.005	2.00855	5.31e-27	2.27e-25	CATIP
100622234	11.381	140.233	-3.63587	5.33e-27	2.27e-25	SPINK7
397094	234.525	946.063	-2.01432	5.89e-27	2.5e-25	IL1A
102162300	17.4848	161.226	-3.21316	6.6e-27	2.8e-25	LOC102162300
110260602	82.4646	351.24	-2.08656	7.66e-27	3.23e-25	MAPK8IP2
100518179	91.3373	372.85	-2.03092	8.56e-27	3.6e-25	FLT4
100513135	55.4238	267.37	-2.26509	1.12e-26	4.68e-25	SLC15A3
100518537	275.299	53.5763	2.36579	1.5e-26	6.2e-25	GNA15
100511662	263.315	45.9436	2.51146	1.56e-26	6.44e-25	BARD1
100737965	407.684	90.5171	2.17741	2.35e-26	9.61e-25	RUNX2
novel.145	521.98	119.479	2.11941	1.71e-25	6.76e-24	-
100620481	15.5124	154.836	-3.33612	1.86e-25	7.3e-24	DLL1
100517145	38.0202	226.866	-2.5818	2.06e-25	8.08e-24	LOC100517145
100512104	1.83382	185.518	-6.66876	3.62e-25	1.4e-23	ACSS3
100514585	141.53	8.54119	4.0484	3.79e-25	1.46e-23	RAB3B
100157290	262.322	57.7724	2.18171	3.93e-25	1.51e-23	LTB4R
novel.300	16.5507	150.003	-3.174	4.2e-25	1.62e-23	-
100525626	310.221	60.5601	2.35795	4.82e-25	1.84e-23	ENOX2
100525680	3.87879	132.589	-5.07288	5.11e-25	1.95e-23	SAA2
396848	31.5438	246.509	-2.96339	5.61e-25	2.13e-23	MYLK
novel.419	9.46808	151.578	-4.00658	6.67e-25	2.52e-23	-
110256385	27.3425	185.174	-2.77114	9.81e-25	3.66e-23	RTP4
100522695	15.3793	150.815	-3.30699	1.19e-24	4.42e-23	IL20
494467	8.02164	933.907	-6.88679	1.65e-24	6.07e-23	CXCL14
110260195	44.5147	232.876	-2.37996	1.66e-24	6.08e-23	LY6K
100154779	182.783	28.694	2.66489	2.38e-24	8.65e-23	MAATS1
100271932	115.224	492.335	-2.09169	3.02e-24	1.09e-22	HPSE
110259372	74.1123	308.628	-2.05199	3.42e-24	1.23e-22	JSRP1
novel.533	131.253	9.31307	3.81945	3.76e-24	1.35e-22	-
100153158	350.222	76.6043	2.19635	4.3e-24	1.53e-22	ADPRH
100156897	361.174	77.1297	2.22514	7.56e-24	2.67e-22	STOX2
100037298	263.41	51.836	2.3457	1.32e-23	4.63e-22	SLC7A2
100515629	796.824	11.69	6.0633	1.51e-23	5.26e-22	GALNT3
102160105	84.7719	351.294	-2.05912	1.65e-23	5.76e-22	CLPSL2
397376	162.528	23.6234	2.78509	1.96e-23	6.8e-22	SLC5A4
100337677	63.8012	280.562	-2.13549	2.27e-23	7.83e-22	LEFTY2
100513074	0.858804	335.853	-8.5317	2.87e-23	9.8e-22	LOC100513074
102160697	174.341	19.3046	3.20693	3.52e-23	1.19e-21	ADAMTSL1
100738399	70.3709	283.03	-2.00944	3.6e-23	1.21e-21	LPAR6
100516065	54.4258	261.659	-2.26906	3.97e-23	1.34e-21	EDIL3
100513721	308.678	76.9372	2.00818	4.47e-23	1.5e-21	EFNA5
100626682	36.6027	197.117	-2.43847	1.25e-22	4.18e-21	FJX1
100156146	264.796	57.6319	2.19412	1.76e-22	5.74e-21	ADAM8
100512733	21.3009	159.076	-2.91418	1.87e-22	6.08e-21	HHAT
110259991	878.589	213.102	2.04618	1.89e-22	6.14e-21	TACR1
396555	29.52	201.82	-2.78976	2.19e-22	7.11e-21	PDE3A
397531	185.755	32.252	2.53717	3.91e-22	1.25e-20	COL5A3
100512142	23.2182	173.214	-2.89929	7.65e-22	2.42e-20	ITGA1
100521638	74.5362	304.325	-2.02212	9.48e-22	2.99e-20	RASSF5
100739768	33.2646	210.871	-2.66541	2.16e-21	6.73e-20	PARVB
100157223	4.05229	99.5628	-4.6495	2.45e-21	7.61e-20	CHRNB4
106508542	47.9445	225.432	-2.22731	7.36e-21	2.23e-19	RTN4RL2
100037942	15.1671	133.956	-3.13852	7.46e-21	2.25e-19	FCER2
110260196	21.5039	160.669	-2.89597	8.34e-21	2.51e-19	LOC110260196
100514841	15.2074	126.363	-3.05634	8.79e-21	2.63e-19	TSPAN11
novel.297	294.891	63.5648	2.20532	9.26e-21	2.77e-19	-
100513331	129.718	10.9216	3.52646	1.04e-20	3.08e-19	TCEAL9
100625418	140.689	19.4152	2.86272	1.29e-20	3.84e-19	ATP2B2
100513890	21.4635	137.86	-2.68154	1.49e-20	4.4e-19	AGXT2
100152573	235.609	55.7315	2.07534	2.02e-20	5.92e-19	AK7
100620543	156.27	26.2741	2.57849	2.66e-20	7.75e-19	DNAH11
100155159	6.08199	94.9485	-3.96496	3.21e-20	9.26e-19	PYROXD2
396951	121.526	13.0399	3.2327	3.42e-20	9.83e-19	PTHLH
494011	6.25221	100.474	-4.03438	5.69e-20	1.61e-18	SLC27A2
100513982	28.2029	160.854	-2.51936	5.93e-20	1.67e-18	LOC100513982
397389	5.42071	98.4155	-4.17764	7.1e-20	1.99e-18	MCT7
100157832	77.8999	325.303	-2.06558	8.05e-20	2.25e-18	SGCZ
100523695	10.5091	104.019	-3.29705	8.26e-20	2.3e-18	KLHL40
102160712	34.6876	184.46	-2.39914	8.48e-20	2.36e-18	LOC102160712
768111	202.951	38.9668	2.3825	9.05e-20	2.49e-18	SCGN
100510913	76.6362	348.99	-2.19217	9.2e-20	2.53e-18	NEXN
100157886	108.882	9.84604	3.48751	1.11e-19	3.05e-18	SERPINE3
100511780	34.6341	200.413	-2.54223	1.12e-19	3.06e-18	CHL1
397373	54.8863	222.859	-2.02286	1.46e-19	3.96e-18	MYO7A
100521975	107.894	7.38325	3.9032	1.78e-19	4.82e-18	GRHL3
100037271	30.709	164.654	-2.42023	2.33e-19	6.25e-18	ENPP1
100514277	7.65937	94.706	-3.63565	2.46e-19	6.59e-18	TMEM171
396723	87.2162	447.511	-2.36672	3.75e-19	9.88e-18	DDX58
100155713	4.50626	91.0676	-4.32539	3.84e-19	1.01e-17	DAAM2
100622457	158.333	1.57821	6.7847	4.37e-19	1.14e-17	IL20RA
100157564	9.45609	100.075	-3.40796	4.79e-19	1.24e-17	CEBPE
102161049	140.614	23.2001	2.61218	4.93e-19	1.28e-17	FAT2
397189	10.9527	102.976	-3.23698	5.73e-19	1.47e-17	MIOX
100152711	227.975	47.7795	2.24481	1.06e-18	2.68e-17	ADAM28
100620912	218.77	51.4112	2.09678	1.08e-18	2.73e-17	STEAP3
novel.51	3.79748	91.6017	-4.63575	1.11e-18	2.79e-17	-
100152822	22.57	135.733	-2.58956	1.29e-18	3.22e-17	REC8
100522722	105.85	10.7665	3.30286	1.42e-18	3.53e-17	LOC100522722
100516925	230.536	56.6363	2.01515	1.53e-18	3.8e-17	ARMC4
100623651	154.014	26.0261	2.55198	1.88e-18	4.64e-17	DSC2
396607	188.634	27.4517	2.75483	2.24e-18	5.49e-17	TLR1
100514445	176.178	38.3234	2.20296	2.47e-18	6.02e-17	C1H9orf135
397196	94.2122	4.12787	4.46849	3.21e-18	7.72e-17	DPEP1
novel.260	1.20799	123.672	-6.67	4.62e-18	1.1e-16	-
100621868	95.4666	2.92906	5.05822	5.4e-18	1.28e-16	GULP1
102160266	179.197	34.4308	2.38387	5.51e-18	1.3e-16	CD300A
100625799	94.4256	7.37824	3.71201	7.95e-18	1.86e-16	DGKB
100134978	7.35871	100.41	-3.81739	1.42e-17	3.26e-16	XIRP1
100523453	140.787	16.6923	3.03961	1.81e-17	4.12e-16	PDCL2
397303	5.26357	83.304	-4.00336	2.2e-17	4.94e-16	LBP
100302022	173.801	37.804	2.20212	2.29e-17	5.13e-16	CLDN9
100514765	29.0923	165.263	-2.51481	2.93e-17	6.51e-16	LOC100514765
100515872	86.5114	5.18673	4.0242	3.01e-17	6.68e-16	RNF128
733703	142.582	25.0753	2.52199	3.22e-17	7.14e-16	SLC34A1
106509999	90.3727	3.27914	4.80727	3.32e-17	7.33e-16	LOC106509999
110256114	0.603997	263.517	-8.76247	3.45e-17	7.61e-16	PMP22
397422	8.88591	89.7371	-3.3468	5.04e-17	1.1e-15	CCL2
novel.290	49.8568	201.913	-2.01931	5.29e-17	1.15e-15	-
100625589	110.388	14.027	2.98329	5.37e-17	1.17e-15	LAMA1
100154993	4.07248	77.6717	-4.2854	8.81e-17	1.89e-15	ACACB
100511654	15.9151	116.4	-2.85076	9.54e-17	2.04e-15	SERTAD4
100514365	15.1338	107.703	-2.81219	1.24e-16	2.63e-15	EPX
novel.346	9.76326	89.0692	-3.19623	1.37e-16	2.88e-15	-
100151940	0.624187	233.167	-8.58453	1.61e-16	3.34e-15	ESRRB
100519971	32.5438	149.668	-2.21002	1.82e-16	3.77e-15	KRT10
100626324	3.4925	74.3849	-4.36625	2e-16	4.11e-15	AMPH
397638	154.243	1.023	7.1735	2.03e-16	4.18e-15	CALCR
100521477	105.491	14.8721	2.81796	2.12e-16	4.35e-15	ITGA4
100514270	136.878	28.4005	2.27398	2.85e-16	5.78e-15	MORN5
100153801	92.0358	6.76341	3.81624	2.97e-16	6.02e-15	NGEF
100625674	100.771	12.9731	2.96565	3.23e-16	6.5e-15	CDH18
100523474	92.3206	7.21912	3.64072	3.8e-16	7.63e-15	ITK
100157115	133.481	19.6709	2.7378	4.24e-16	8.49e-15	RSPH14
100518874	112.258	18.4296	2.59986	4.29e-16	8.57e-15	FAM105A
100624277	93.211	10.6503	3.12489	5.06e-16	1.01e-14	MATN1
102167611	22.6327	118.973	-2.38923	5.18e-16	1.03e-14	IGFN1
100737283	167.639	0	9.72519	6.03e-16	1.19e-14	TRIML2
100158046	166.339	0	9.7154	6.35e-16	1.25e-14	ST8SIA2
100519212	5.14735	72.8067	-3.82111	6.5e-16	1.27e-14	TRPV1
100302020	131.053	21.629	2.62034	7.79e-16	1.51e-14	CLDN6
397103	81.9784	2.79064	4.84815	8.42e-16	1.63e-14	PCSK1
100738198	27.6431	131.259	-2.24978	8.87e-16	1.72e-14	HOXD11
102157658	83.9148	5.83742	3.80764	1.08e-15	2.07e-14	LOC102157658
100625984	23.9537	129.032	-2.42944	1.38e-15	2.64e-14	LRRC31
100286778	17.4041	112.855	-2.70626	1.65e-15	3.13e-14	PDK4
106508047	21.4853	115.332	-2.42146	1.67e-15	3.16e-14	LOC106508047
102159707	77.166	3.20743	4.58562	1.74e-15	3.3e-14	LOC102159707
102167373	83.4843	6.50173	3.6415	1.83e-15	3.45e-14	SRGAP3
102168087	34.9146	143.276	-2.03697	2.41e-15	4.5e-14	LOC102168087
100152849	26.9764	129.786	-2.27127	2.5e-15	4.66e-14	EMID1
494020	4.27	71.9591	-4.07587	2.59e-15	4.83e-14	LMCD1
100513514	310.68	7.38685	5.41219	3.05e-15	5.65e-14	BEX3
100152206	39.2626	158.988	-2.01489	3.33e-15	6.14e-14	LOC100152206
110256379	86.6837	2.57036	5.10795	3.79e-15	6.95e-14	LOC110256379
100522370	2.49347	68.1313	-4.80192	4.21e-15	7.69e-14	TCF23
102164954	75.8042	5.38324	3.81957	4.44e-15	8.11e-14	LOC102164954
100519367	141.511	29.2189	2.29009	4.45e-15	8.12e-14	ZNF541
100516952	32.5542	142.044	-2.12407	6e-15	1.08e-13	LOC100516952
100520470	163.676	36.1319	2.17733	8.09e-15	1.44e-13	MAP1A
100154490	30.56	134.665	-2.14294	1.06e-14	1.85e-13	MPST
100126284	24.9418	124.743	-2.32985	1.09e-14	1.89e-13	PTGIS
100524750	128.728	24.0746	2.43561	1.27e-14	2.21e-13	CYP2J34
102166564	34.6647	162.483	-2.22594	1.43e-14	2.46e-13	PDGFRB
102158192	4.38293	65.9721	-3.9451	1.68e-14	2.87e-13	LOC102158192
102161480	18.9869	105.505	-2.47245	1.92e-14	3.26e-13	LOC102161480
100037972	32.3976	133.07	-2.0364	2.05e-14	3.47e-13	SLC7A7
414284	83.3926	2.08187	5.28582	2.3e-14	3.86e-13	GLRB
100523600	97.8084	16.0335	2.60757	2.48e-14	4.14e-13	PCP4L1
100525134	70.0954	3.3817	4.43213	2.85e-14	4.74e-13	KIAA1456
100513397	141.171	34.6395	2.0337	3.32e-14	5.44e-13	LOC100513397
100153042	8.88755	77.0398	-3.12228	3.48e-14	5.69e-13	TGM3
novel.69	120.982	25.1279	2.26048	3.86e-14	6.25e-13	-
100627471	22.8706	112.898	-2.29589	4.08e-14	6.6e-13	LOC100627471
100521824	80.8534	9.05847	3.13638	4.58e-14	7.35e-13	CERKL
100113467	85.4551	9.97738	3.09671	5.36e-14	8.56e-13	CDK5R1
100154652	103.262	17.4359	2.58129	6.12e-14	9.72e-13	CCDC180
100625270	72.1022	2.12633	5.07511	7.22e-14	1.14e-12	ST8SIA1
100519885	82.5378	7.11503	3.53721	8.08e-14	1.27e-12	CHST1
397623	24.8523	118.982	-2.2639	8.65e-14	1.35e-12	SIGLEC1
100525036	3.72712	70.7238	-4.19387	1.05e-13	1.63e-12	ERAP2
100625461	22.337	110.244	-2.31052	1.09e-13	1.68e-12	TMEM207
106505263	10.0214	76.8841	-2.93833	1.12e-13	1.73e-12	LOC106505263
100153130	9.57449	77.1594	-2.99484	1.33e-13	2.03e-12	SRPX2
110257620	4.30546	65.9423	-3.94649	1.51e-13	2.29e-12	GIMAP1
100623248	107.614	19.0924	2.50117	1.55e-13	2.36e-12	DNALI1
100524999	79.7976	1.47565	5.80182	1.68e-13	2.55e-12	LOC100524999
397038	0.546711	132.2	-7.77187	1.77e-13	2.67e-12	FBP1
106507220	7.91417	74.7309	-3.2449	1.84e-13	2.78e-12	LOC106507220
106506364	65.982	3.89397	4.0761	1.95e-13	2.93e-12	PACRG
100620123	79.9127	1.45341	5.80575	2.04e-13	3.06e-12	PCDH10
100294676	69.636	2.65223	4.62743	2.36e-13	3.51e-12	CLDN18
100626093	30.1502	125.087	-2.05421	2.64e-13	3.91e-12	RASGRP2
110259509	114.444	24.2671	2.22696	2.65e-13	3.93e-12	LOC110259509
397677	9.57066	76.3017	-3.0082	3.03e-13	4.45e-12	FOLH1B
574060	6.15947	64.3868	-3.40207	3.27e-13	4.78e-12	MYOZ1
100144419	194.643	38.3905	2.32223	3.27e-13	4.79e-12	GNAI1
100521494	94.2493	1.05886	6.4584	3.31e-13	4.85e-12	ATP6V0D2
100286743	27.5067	115.385	-2.06504	3.51e-13	5.1e-12	SLC5A2
100158094	89.2749	13.3303	2.77324	3.63e-13	5.27e-12	LRRC71
novel.261	95.818	15.545	2.61902	4.86e-13	6.97e-12	-
100155195	3.37082	58.794	-4.13566	5.18e-13	7.42e-12	LOC100155195
100157134	6.52721	66.9704	-3.37637	6.65e-13	9.39e-12	ZNF704
100519355	80.9641	11.9143	2.77361	8.39e-13	1.17e-11	F2RL2
100513431	126.015	31.2063	2.0089	9.07e-13	1.26e-11	CACNA1G
100515299	80.7759	12.1704	2.73462	1.13e-12	1.56e-11	LINGO3
100170651	20.0934	98.6792	-2.30015	1.23e-12	1.7e-11	SLC30A2
100157716	102.876	21.4921	2.26101	1.54e-12	2.1e-11	CPS1
novel.522	16.2976	88.0164	-2.42634	1.65e-12	2.24e-11	-
100516747	82.9087	11.7042	2.82082	1.86e-12	2.52e-11	GRID2
100156238	82.3282	1.023	6.26982	1.99e-12	2.69e-11	DACH1
100521495	69.3179	8.03393	3.12931	2.46e-12	3.28e-11	GTSF1
100513676	57.9942	3.00939	4.32894	3.19e-12	4.18e-11	ADAM22
100625693	15.9396	99.8909	-2.65505	3.55e-12	4.63e-11	MCOLN3
100157642	7.91581	66.8366	-3.07991	4.38e-12	5.64e-11	THBD
100157948	9.92533	70.1859	-2.81223	4.53e-12	5.82e-11	NFE2
100152222	27.444	113.828	-2.05301	5.04e-12	6.43e-11	SYNPO2L
110256664	2.55622	52.1861	-4.2781	7.59e-12	9.46e-11	LOC110256664
100521730	64.3021	5.39686	3.58153	1.02e-11	1.26e-10	ZNF667
100515566	18.509	289.841	-3.96832	1.25e-11	1.53e-10	KIRREL3
100515857	55.4746	3.6156	3.95587	1.49e-11	1.81e-10	LOC100515857
100511393	61.8948	0	8.2886	1.64e-11	1.98e-10	INPP4B
100515575	4.28855	53.7496	-3.66223	1.9e-11	2.28e-10	2021-09-04
110256521	57.8409	5.56613	3.41674	2.26e-11	2.7e-10	LOC110256521
100157598	53.0296	2.76841	4.22489	2.33e-11	2.77e-10	MCCD1
100522599	10.3874	71.4406	-2.78629	2.55e-11	3.01e-10	EBI3
novel.12	3.46684	49.8698	-3.88862	2.56e-11	3.02e-10	-
100153374	60.6546	1.2569	5.42686	2.7e-11	3.17e-10	PRUNE2
100526237	81.3477	15.8441	2.36787	3.15e-11	3.67e-10	FMOD
100513296	68.9251	1.10333	6.00558	3.24e-11	3.76e-10	LOC100513296
110260471	53.1114	2.44056	4.41517	3.39e-11	3.94e-10	LOC110260471
100170147	7.02374	62.9495	-3.13029	3.92e-11	4.52e-10	ALPL
396859	13.4124	75.2447	-2.48779	3.95e-11	4.55e-10	NOS2
100623148	94.1975	18.3422	2.3378	4.57e-11	5.21e-10	SLC7A11
100154899	71.3508	10.9271	2.72243	5.38e-11	6.1e-10	LOXL1
100625953	102.708	25.3194	2.0207	5.97e-11	6.72e-10	CEL
novel.311	54.1803	0	8.09817	6.17e-11	6.95e-10	-
102166322	52.0589	3.02454	4.03707	6.84e-11	7.66e-10	AK9
106505875	63.0717	1.10333	5.87491	8.37e-11	9.29e-10	LOC106505875
100153851	104.871	25.7103	2.02812	1.05e-10	1.15e-09	FANK1
100628112	5.00712	50.4114	-3.3625	1.07e-10	1.17e-09	IL1R2
100737978	86.4459	16.3715	2.38059	1.08e-10	1.18e-09	IKZF2
100515128	5.45234	56.4716	-3.41806	1.27e-10	1.38e-09	CPAMD8
novel.55	14.8806	80.055	-2.41393	1.41e-10	1.52e-09	-
100622296	77.9245	15.786	2.30862	1.41e-10	1.52e-09	MGST2
100157037	66.6733	10.9868	2.59651	1.57e-10	1.67e-09	PACSIN1
397149	3.31353	45.406	-3.76665	1.57e-10	1.68e-09	PRKAG3
100153251	49.2026	2.00154	4.53749	1.58e-10	1.68e-09	WDR72
100516308	58.5594	7.93999	2.89268	1.67e-10	1.78e-09	LOC100516308
110257126	17.313	80.8184	-2.22409	1.82e-10	1.92e-09	GPR35
100515280	48.6466	0	7.93827	2.1e-10	2.19e-09	GLRA3
100624095	65.9662	10.7973	2.61888	2.38e-10	2.47e-09	DNAI2
100522021	48.8682	1.84796	4.76584	2.41e-10	2.5e-09	LRRC66
100519548	9.22366	60.5767	-2.69996	2.5e-10	2.58e-09	AGMAT
110255857	2.30142	44.7074	-4.22143	2.68e-10	2.76e-09	LOC110255857
100513671	47.1391	0	7.89385	3.02e-10	3.1e-09	LOC100513671
397113	82.3145	17.3041	2.24308	3.07e-10	3.15e-09	SLC5A1
102163953	56.5145	1.13919	5.71308	3.31e-10	3.38e-09	GPA33
100622627	65.9552	11.0312	2.57586	3.95e-10	3.99e-09	NEK10
100157834	68.6326	11.7249	2.56955	4.03e-10	4.07e-09	CDH17
110259229	12.0074	68.0742	-2.49736	4.15e-10	4.18e-09	LOC110259229
100516016	84.7485	18.7575	2.16967	4.77e-10	4.75e-09	CCL22
102166116	3.58689	46.4482	-3.6748	5.11e-10	5.09e-09	IL3RA
100511484	45.984	3.00939	3.99207	6.41e-10	6.31e-09	WNT16
100622617	44.5752	0	7.81173	7.2e-10	7.05e-09	GABRA2
100737989	47.1206	1.62922	4.74248	7.25e-10	7.1e-09	LIPH
100153049	5.32304	49.546	-3.19233	7.47e-10	7.3e-09	TRIM67
100153303	85.2281	15.0358	2.47253	9.38e-10	9.06e-09	ELAVL2
100620752	59.6959	9.1388	2.69188	9.76e-10	9.42e-09	ZNF385B
106510640	67.1349	12.1553	2.49042	1.02e-09	9.79e-09	LOC106510640
100154352	92.5469	18.3731	2.31029	1.02e-09	9.81e-09	SERPINI1
396720	2.82739	46.0355	-4.06154	1.1e-09	1.05e-08	KLK4
100525984	46.5062	1.41756	5.02534	1.21e-09	1.16e-08	SMIM22
100516820	0	35.3023	-7.71095	1.38e-09	1.31e-08	LOC100516820
100739505	63.2752	9.11656	2.77802	1.49e-09	1.41e-08	GPBAR1
406191	17.5983	81.0009	-2.206	1.93e-09	1.8e-08	TNFSF10
100514834	5.7699	46.4735	-3.00794	2.03e-09	1.89e-08	LOC100514834
100511621	9.34803	64.941	-2.81355	2.04e-09	1.89e-08	C1QTNF4
396943	16.9234	73.3791	-2.11394	2.2e-09	2.03e-08	ITGB2
100144510	74.7997	16.179	2.23098	2.51e-09	2.3e-08	SLCO2A1
100217378	6.82458	51.305	-2.88887	2.74e-09	2.5e-08	C1QTNF2
100153752	0.330642	53.9861	-7.36744	2.89e-09	2.62e-08	CLDN10
100514653	62.0792	9.56767	2.71895	3.33e-09	3e-08	SIGLEC5
100512018	7.40456	49.4449	-2.75255	4.36e-09	3.86e-08	MROH2A
100621341	51.0146	6.59568	2.92508	4.51e-09	3.99e-08	NR2F1
100514930	0.330642	51.7375	-7.30052	4.7e-09	4.15e-08	UNC93A
100520131	50.5607	6.62653	2.90979	4.9e-09	4.31e-08	OSR1
100523310	4.36603	43.213	-3.32976	4.99e-09	4.38e-08	LOC100523310
100513608	5.10697	44.4361	-3.10929	5.3e-09	4.64e-08	PLEKHB1
110255360	4.34748	43.216	-3.3356	6.11e-09	5.3e-08	LOC110255360
100153306	56.2989	0.789104	6.29284	6.12e-09	5.31e-08	MAP2
110261635	0	30.1576	-7.492	6.5e-09	5.63e-08	LOC110261635
100738810	4.05393	41.406	-3.37764	6.69e-09	5.77e-08	SLC13A3
100157209	13.3976	65.6514	-2.27802	7.34e-09	6.3e-08	PRICKLE1
100520273	6.2724	48.0011	-2.9682	7.44e-09	6.38e-08	LOC100520273
100524682	40.0843	1.96568	4.25272	8.92e-09	7.6e-08	TTYH1
100153659	43.0361	1.05886	5.32836	1.05e-08	8.86e-08	FCRLB
100155433	12.9671	63.7079	-2.28969	1.06e-08	8.91e-08	RASL12
100517654	4.73541	46.2487	-3.32608	1.09e-08	9.18e-08	SYCE3
106505356	0.330642	47.304	-7.17008	1.14e-08	9.59e-08	LOC106505356
100624694	40.045	3.22105	3.63843	1.15e-08	9.64e-08	CD37
novel.490	52.7606	0.744635	6.20171	1.24e-08	1.03e-07	-
100152930	50.9208	0.372317	7.04664	1.36e-08	1.13e-07	ADGRF5
100512751	48.1507	5.1852	3.24536	1.63e-08	1.33e-07	COL19A1
100519795	50.7418	7.08625	2.87889	1.64e-08	1.34e-07	KRT23
110256841	62.6865	12.7322	2.29403	1.69e-08	1.38e-07	LOC110256841
100626060	43.3362	4.77703	3.20784	1.74e-08	1.41e-07	SYN2
100514949	0	26.1357	-7.28096	1.92e-08	1.55e-07	F2RL3
110259923	15.3629	64.8753	-2.07519	1.93e-08	1.56e-07	LOC110259923
106505299	4.93128	42.0279	-3.10308	1.95e-08	1.58e-07	LOC106505299
100623884	63.1683	12.1992	2.35402	1.97e-08	1.59e-07	SI
100517234	15.5807	66.739	-2.08999	2.07e-08	1.66e-07	HLX
106504303	8.67148	49.6501	-2.53136	2.58e-08	2.05e-07	LOC106504303
106504515	68.4553	15.2617	2.16392	2.98e-08	2.34e-07	LOC106504515
100524125	48.0617	0.789104	6.06068	3.02e-08	2.36e-07	TCEAL7
100523293	5.61112	41.4484	-2.91056	3.43e-08	2.66e-07	KCNH2
396819	27.9051	0	7.14166	3.48e-08	2.69e-07	DEFB1
100154633	72.6888	14.3276	2.3484	3.59e-08	2.78e-07	PHLPP1
397173	47.4343	6.89475	2.79404	3.87e-08	2.97e-07	SOX6
100037951	7.33201	49.9754	-2.77813	3.95e-08	3.04e-07	C9
100524906	55.5138	11.0893	2.32415	3.97e-08	3.05e-07	WDR66
100153272	49.625	7.66162	2.7152	4.18e-08	3.19e-07	RIPPLY3
100154661	8.77298	49.1788	-2.48277	4.71e-08	3.56e-07	RIPOR2
100240722	45.8673	6.66085	2.81452	4.82e-08	3.65e-07	CYTH4
102165127	56.6301	10.476	2.41399	4.92e-08	3.72e-07	LOC102165127
110255206	0	28.0775	-7.38227	5.58e-08	4.18e-07	LOC110255206
novel.137	8.75279	47.8824	-2.4451	5.76e-08	4.31e-07	-
100144468	3.89898	36.5709	-3.22014	5.8e-08	4.34e-07	CYP3A22
100511847	35.8929	1.41756	4.65354	6.18e-08	4.61e-07	CPED1
110262151	49.763	8.98522	2.47516	6.26e-08	4.67e-07	LOC110262151
396982	36.0292	1.53374	4.63564	6.36e-08	4.74e-07	C4BPA
397525	2.34015	33.5508	-3.80969	6.46e-08	4.8e-07	CFH
novel.308	15.0508	61.7846	-2.02997	6.73e-08	4.99e-07	-
100515440	25.4934	0	7.0063	7e-08	5.18e-07	FAM198B
novel.289	4.23126	36.6578	-3.11447	7.43e-08	5.48e-07	-
100153108	41.7888	0.314226	6.75755	7.61e-08	5.6e-07	PTPN20
novel.347	38.8234	3.00077	3.74011	7.72e-08	5.67e-07	-
100156914	0	22.5884	-7.07378	7.91e-08	5.8e-07	SLC24A4
100158059	19.3563	77.5935	-2.00614	7.91e-08	5.8e-07	COL14A1
100158101	54.6321	10.0592	2.41841	8.17e-08	5.97e-07	ARHGAP30
100521178	43.9718	0.628452	5.95572	8.76e-08	6.38e-07	PPP1R32
100152566	17.1215	78.2437	-2.17712	9.18e-08	6.67e-07	LOC100152566
100154258	54.7161	9.5642	2.51072	1e-07	7.25e-07	PHEX
448985	8.73424	47.7945	-2.45092	1.17e-07	8.4e-07	CYP7A1
100171400	12.2955	55.1152	-2.17304	1.2e-07	8.62e-07	TRPV6
102167492	0.330642	34.2874	-6.71145	1.22e-07	8.7e-07	PRIMA1
106504252	72.3231	17.0485	2.10589	1.22e-07	8.72e-07	LOC106504252
100512803	38.5604	0.314226	6.64397	1.27e-07	9.05e-07	VWDE
106505595	34.8371	2.65069	3.77786	1.28e-07	9.1e-07	TMIE
novel.210	24.1654	0	6.92759	1.37e-07	9.7e-07	-
100151747	41.3463	5.47218	2.93885	1.42e-07	1.01e-06	LRRC2
100739663	6.13928	41.6545	-2.7789	1.47e-07	1.04e-06	LOC100739663
100155824	23.7774	0	6.90484	1.48e-07	1.04e-06	SPAG17
100623278	4.38457	36.8027	-3.10136	1.55e-07	1.09e-06	FGD4
110260852	0.312093	33.2578	-6.66442	1.61e-07	1.13e-06	LOC110260852
100522830	33.8882	2.20666	3.97089	1.64e-07	1.15e-06	RAB6B
641356	22.9481	0	6.85825	1.65e-07	1.16e-06	ST8SIA4
397143	1.15071	29.4149	-4.61209	1.76e-07	1.23e-06	CBR1
396911	1.26692	30.587	-4.6376	1.77e-07	1.24e-06	CNN1
397327	50.7216	8.86751	2.53842	1.92e-07	1.33e-06	TIGD4
100518539	6.136	44.7008	-2.87181	2.01e-07	1.39e-06	GFPT2
novel.405	2.32161	30.25	-3.65846	2.02e-07	1.4e-06	-
100158178	10.1196	51.6042	-2.33389	2.14e-07	1.48e-06	TGM5
novel.263	0	20.221	-6.91707	2.18e-07	1.5e-06	-
100152398	14.646	72.8271	-2.30891	2.25e-07	1.55e-06	CD53
102165359	35.2239	1.00077	5.05098	2.8e-07	1.89e-06	LOC102165359
100286859	0.954829	29.3639	-4.99704	2.81e-07	1.9e-06	NRP1
110256950	10.1818	52.8337	-2.3628	2.85e-07	1.92e-06	LOC110256950
100525013	3.923	39.3922	-3.26209	3.06e-07	2.05e-06	FGF18
100524022	32.3027	1.10333	4.90833	3.25e-07	2.17e-06	LOC100524022
100157866	65.5215	15.5243	2.05373	3.52e-07	2.34e-06	DNAH7
100523581	31.6638	1.16142	4.87053	3.77e-07	2.49e-06	POF1B
100524288	38.8321	5.59491	2.77592	4.2e-07	2.75e-06	MYLK2
100157362	35.4984	0.686543	5.64005	4.39e-07	2.87e-06	PCDH17
397145	30.5196	1.55597	4.39244	4.88e-07	3.17e-06	CYP24A1
100621024	46.6704	8.17542	2.47626	5.05e-07	3.27e-06	LOC100621024
100622162	0	18.0508	-6.74478	5.47e-07	3.53e-06	TRPV5
100737216	43.9756	7.28222	2.56839	5.53e-07	3.56e-06	CAPS2
100517071	4.85381	33.7272	-2.79819	6.07e-07	3.88e-06	DRP2
110257696	30.8475	1.37309	4.43902	7.79e-07	4.88e-06	MAGEA10
100519888	28.9745	1.41756	4.3466	8.12e-07	5.08e-06	S100Z
106504796	9.48827	47.3201	-2.32573	8.49e-07	5.29e-06	LOC106504796
100512933	4.58209	35.6595	-2.95831	8.91e-07	5.54e-06	DACT2
106507904	1.4628	25.574	-4.08482	8.98e-07	5.58e-06	LOC106507904
100154170	46.8145	9.39493	2.29981	9.06e-07	5.63e-06	ISM1
100517333	5.57074	38.8276	-2.813	9.88e-07	6.11e-06	MEFV
102160124	54.4967	13.0772	2.05129	9.92e-07	6.13e-06	ADGRG7
100622368	29.2598	0.372317	6.24706	1.1e-06	6.73e-06	STK32A
novel.516	38.4513	5.87174	2.73613	1.17e-06	7.14e-06	-
novel.173	28.5614	1.88382	3.98228	1.29e-06	7.82e-06	-
novel.45	12.5503	51.4965	-2.03843	1.3e-06	7.86e-06	-
106509240	2.78537	29.6832	-3.43185	1.36e-06	8.21e-06	LOC106509240
100048945	28.1833	1.49788	4.28949	1.4e-06	8.42e-06	MAEL
100522665	49.8285	10.6518	2.19754	1.49e-06	8.95e-06	FAM81B
100739669	9.70762	43.7197	-2.17481	1.52e-06	9.1e-06	ZEB2
102157952	43.1419	7.17465	2.55067	1.62e-06	9.67e-06	LOC102157952
100626354	43.998	8.87405	2.30463	1.68e-06	9.95e-06	CDH4
100522112	33.616	3.77779	3.12112	1.72e-06	1.02e-05	GCNT3
102163604	0.954829	24.31	-4.72675	1.87e-06	1.1e-05	LOC102163604
106509585	7.57045	42.6578	-2.46405	1.92e-06	1.13e-05	LOC106509585
100524640	58.0012	13.6547	2.0912	1.92e-06	1.13e-05	PCLO
100511639	9.80364	43.5682	-2.15861	1.99e-06	1.17e-05	LOC100511639
100736591	29.2189	2.25767	3.58801	2e-06	1.18e-05	LYPD3
100155607	26.6883	1.55597	4.19894	2.07e-06	1.21e-05	MATN2
396836	2.0668	25.1794	-3.57698	2.13e-06	1.24e-05	LEPR
novel.336	8.30757	41.2645	-2.29189	2.18e-06	1.27e-05	-
100526026	1.18945	23.3673	-4.27111	2.24e-06	1.31e-05	TSPAN7
110261102	0	15.2222	-6.504	2.36e-06	1.37e-05	C6H1orf64
100521903	16.6244	0	6.38894	2.53e-06	1.46e-05	ZNF582
100523985	17.6142	72.7872	-2.03	2.53e-06	1.46e-05	DYNC1I1
100514293	16.3936	0	6.37173	2.55e-06	1.47e-05	ZNF175
100154617	1.83382	26.7152	-3.86524	2.78e-06	1.59e-05	HAL
110258909	11.1131	45.7783	-2.03229	2.79e-06	1.6e-05	LOC110258909
100511916	2.74827	26.5101	-3.27116	2.79e-06	1.6e-05	LDLRAD3
110261043	16.7035	0	6.39514	2.98e-06	1.7e-05	LOC110261043
100517042	16.2179	0	6.35456	2.99e-06	1.7e-05	GABRG1
100516145	15.9244	0	6.32798	3.37e-06	1.91e-05	LOC100516145
100620228	32.7556	4.06117	2.96518	3.38e-06	1.91e-05	UMODL1
100513748	36.959	6.66238	2.45513	3.51e-06	1.98e-05	C9H11orf42
novel.299	16.105	0	6.34611	3.52e-06	1.98e-05	-
106504267	27.9552	2.60121	3.46679	3.73e-06	2.09e-05	LOC106504267
100523676	15.2816	0	6.26896	4.58e-06	2.54e-05	NFIA
100512445	25.4377	1.68731	3.84957	4.63e-06	2.56e-05	ABCA12
100154378	31.7533	4.52243	2.78952	4.7e-06	2.59e-05	PDE10A
100126285	2.08699	24.3443	-3.52182	4.75e-06	2.62e-05	FFAR2
100525789	15.0841	0	6.24862	5.37e-06	2.94e-05	ERBB4
100520554	5.36178	31.7241	-2.5471	5.95e-06	3.24e-05	ACOXL
397479	4.61755	31.8525	-2.79433	6.25e-06	3.39e-05	NR4A3
100522737	1.50154	22.5044	-3.89867	6.33e-06	3.43e-05	ANKRD33
100155493	0.273355	20.3221	-5.95717	6.47e-06	3.5e-05	PLBD1
100737597	3.29498	25.9256	-2.96579	6.49e-06	3.51e-05	LOC100737597
novel.404	3.84333	28.5692	-2.87461	6.57e-06	3.55e-05	-
102158722	41.5034	8.26283	2.32911	6.61e-06	3.57e-05	LOC102158722
102166539	24.86	2.18443	3.53267	6.86e-06	3.7e-05	LOC102166539
106508922	0.954829	22.3079	-4.6065	7.04e-06	3.78e-05	LOC106508922
100624519	7.28452	38.5143	-2.43429	7.22e-06	3.87e-05	ADAMTS10
100526076	14.3655	0	6.17976	7.41e-06	3.96e-05	PROK2
100157763	42.1571	7.28376	2.47708	8.19e-06	4.35e-05	LOC100157763
100737860	39.3733	9.04332	2.13106	9.31e-06	4.91e-05	EPN3
100624432	41.2345	9.60506	2.09924	1.05e-05	5.5e-05	SEBOX
106506361	0	12.6827	-6.24142	1.07e-05	5.59e-05	LOC106506361
407611	23.9984	1.39532	4.07603	1.07e-05	5.59e-05	RBP2
100515653	11.0389	45.1686	-2.02022	1.07e-05	5.59e-05	PILRA
100523187	33.3874	5.91775	2.47293	1.08e-05	5.62e-05	MYBPC1
100515506	27.7795	3.51304	2.96627	1.15e-05	5.99e-05	KRT15
100519624	13.5253	0	6.09154	1.22e-05	6.29e-05	TMEM212
100522008	36.9012	7.13726	2.37261	1.22e-05	6.3e-05	SEMA6A
100519034	21.1694	0.394552	5.77665	1.22e-05	6.31e-05	UBE2U
100526184	2.12573	22.3171	-3.38994	1.29e-05	6.65e-05	LOC100526184
100521486	41.5433	9.81172	2.06867	1.3e-05	6.7e-05	ACCSL
100738677	2.47492	24.9515	-3.35798	1.34e-05	6.87e-05	KIAA2022
100157060	33.2532	4.59567	2.78734	1.35e-05	6.93e-05	WDR17
100512361	4.32729	27.6695	-2.68999	1.35e-05	6.94e-05	PPFIA4
100512905	14.9521	0	6.23507	1.41e-05	7.19e-05	LOC100512905
100158092	23.1183	0.708778	5.01801	1.48e-05	7.53e-05	EFS
100152602	34.2146	6.81442	2.33176	1.48e-05	7.55e-05	CFAP58
novel.551	2.22011	22.9693	-3.41525	1.48e-05	7.55e-05	-
100519144	28.9985	4.11272	2.8619	1.49e-05	7.57e-05	FBLN1
100513120	37.6999	7.85105	2.262	1.52e-05	7.72e-05	TTC23L
novel.37	3.06037	24.1292	-2.9839	1.56e-05	7.91e-05	-
100233225	22.0506	1.33723	3.97084	1.59e-05	8.04e-05	VGLL3
403324	4.874	29.1992	-2.59296	1.63e-05	8.18e-05	CYP3A29
733590	14.09	0	6.14793	1.64e-05	8.24e-05	MEF2C
100737086	13.0244	0	6.04048	1.66e-05	8.33e-05	SLC38A11
100739079	12.9398	0	6.02721	1.73e-05	8.64e-05	NTS
100516302	6.39244	31.7887	-2.31679	1.85e-05	9.21e-05	LOC100516302
110260137	12.6332	0	5.99786	1.94e-05	9.62e-05	LOC110260137
396783	7.05537	32.8441	-2.23025	2.01e-05	9.91e-05	AWN
110256649	44.1077	9.95875	2.14472	2.04e-05	0.000100434	LOC110256649
110260620	5.26029	29.1229	-2.48278	2.06e-05	0.00010114	LOC110260620
100155282	6.45301	32.2364	-2.3286	2.08e-05	0.000101984	PLAC9
novel.149	21.9709	1.11695	4.34384	2.12e-05	0.000104054	-
100620577	12.6316	0	5.99753	2.15e-05	0.000105157	SLIT2
100127152	0	11.4768	-6.10062	2.2e-05	0.00010743	AQP8
396864	0.603997	20.1756	-5.04971	2.24e-05	0.000109387	CYM
100513208	21.9938	1.33723	3.97204	2.25e-05	0.000109491	HYDIN
102166536	22.9546	1.65146	3.71368	2.27e-05	0.000110587	LOC102166536
102159165	7.91581	34.9093	-2.14044	2.36e-05	0.000114463	LOC102159165
100621522	3.09746	23.4921	-2.93825	2.44e-05	0.00011819	SSUH2
102165510	6.64889	32.2091	-2.27214	2.47e-05	0.000119453	LOC102165510
396757	33.1086	6.46434	2.35629	2.52e-05	0.000121575	PI3
100627178	3.35391	24.6515	-2.88137	2.56e-05	0.000123432	CPPED1
100738733	8.39977	37.0205	-2.15188	2.79e-05	0.000133392	GPR146
novel.54	12.0309	0	5.9275	2.9e-05	0.000138454	-
110259225	3.86024	25.8508	-2.72042	2.92e-05	0.000139541	CDKN1C
novel.345	1.18945	18.5837	-3.9381	3.18e-05	0.000151089	-
106506219	0.934639	18.2776	-4.32435	3.21e-05	0.000152318	LOC106506219
102165122	31.9197	6.40625	2.31118	3.3e-05	0.000156108	LOC102165122
100737756	17.9322	0.314226	5.53905	3.35e-05	0.000158233	LOC100737756
110256982	4.52153	27.7534	-2.61037	3.38e-05	0.000159434	LOC110256982
100322894	6.13764	30.6925	-2.32785	3.42e-05	0.000161329	GDNF
100301559	0.273355	16.0422	-5.61591	3.46e-05	0.000162866	TDO2
100514456	0.330642	16.6944	-5.67889	3.55e-05	0.000166787	RNF144A
106504436	4.03757	27.333	-2.71798	3.69e-05	0.000172791	LOC106504436
102158447	24.3874	3.27914	2.91473	3.73e-05	0.000174562	LOC102158447
106509390	1.92657	21.2441	-3.52226	3.76e-05	0.000175605	LOC106509390
100513435	28.2384	4.87251	2.50995	3.8e-05	0.000177473	ZNF197
110256373	5.49818	32.0978	-2.54774	3.82e-05	0.000178415	LOC110256373
100622978	3.06037	22.6651	-2.89858	3.99e-05	0.000185252	ZIC2
100513500	44.7951	10.6301	2.08891	4.06e-05	0.00018836	KIAA2012
100626770	0.661284	18.7201	-4.92564	4.08e-05	0.000189198	PAMR1
102164072	9.49483	37.8399	-2.00037	4.2e-05	0.000193994	LOC102164072
100514659	9.61159	39.661	-2.03125	4.22e-05	0.00019496	CMTM5
100523263	11.4269	0	5.85325	4.33e-05	0.000199416	NMU
110262017	20.7973	0.628452	4.89128	4.6e-05	0.000210822	LOC110262017
406870	4.50626	27.4219	-2.59409	4.62e-05	0.000211659	CP
100152414	28.6263	5.32515	2.4178	4.88e-05	0.000222443	PHF7
102161784	1.55883	18.8566	-3.62895	5.22e-05	0.000236029	LOC102161784
novel.548	26.0417	4.22182	2.60927	5.45e-05	0.000245231	-
100511633	2.47492	20.3715	-3.05882	5.48e-05	0.000246358	RDH16
100739374	4.10794	26.2828	-2.70733	5.75e-05	0.000257457	IL24
100525440	19.0846	0.686543	4.74795	6.11e-05	0.000272117	SPIN3
100157869	10.7197	0	5.75693	6.41e-05	0.000284447	CA8
100512981	19.4283	0.789104	4.74042	6.58e-05	0.000291567	SCIN
106510466	10.7252	0	5.76376	6.7e-05	0.000296334	MAF
100627173	28.9177	4.83665	2.54869	6.76e-05	0.000298744	CXHXorf57
100625258	21.5257	2.39609	3.12663	6.9e-05	0.000304738	TP63
100627196	32.3267	7.40702	2.11748	6.97e-05	0.000307197	SP8
novel.499	10.6641	0	5.75073	6.99e-05	0.000307855	-
102158145	7.34891	31.1618	-2.09316	7.02e-05	0.000308903	LOC102158145
novel.125	0.973377	16.5887	-4.16331	7.53e-05	0.00033006	-
novel.197	15.7711	0.394552	5.35436	7.55e-05	0.000330905	-
399501	3.27643	21.9003	-2.72273	7.56e-05	0.000331197	ADRA2A
100154854	10.6406	0	5.74771	7.62e-05	0.000333434	SEZ6L
110260054	18.1314	1.00077	4.10125	7.76e-05	0.000338943	LOC110260054
100217391	28.5811	5.08264	2.50323	7.93e-05	0.000346134	FLVCR2
100157121	10.3689	0	5.70981	8.02e-05	0.000349323	C1H6orf118
110261270	29.1038	5.58836	2.41233	8.07e-05	0.000351566	LOC110261270
100514437	4.34419	25.2851	-2.56295	8.35e-05	0.000362728	MYL7
110261663	19.7442	1.92829	3.43371	8.36e-05	0.000362984	LOC110261663
110262042	26.6883	4.47141	2.61344	8.4e-05	0.000364437	LOC110262042
100519922	18.4162	0.708778	4.68816	8.4e-05	0.000364478	EFHB
novel.552	6.62706	30.6799	-2.21279	9.34e-05	0.00040236	-
397319	0	9.3727	-5.80897	9.48e-05	0.000407527	CASP1
100516123	10.1343	0	5.6753	9.61e-05	0.000412261	UNC13C
106505578	10.1398	0	5.68255	9.74e-05	0.000417659	LOC106505578
100517238	6.36082	30.8562	-2.24666	9.92e-05	0.000424656	DLX4
102158292	0.273355	13.6238	-5.37872	0.000100363	0.000429012	LOC102158292
100520338	18.1428	1.315	3.69349	0.000115702	0.000489079	LOC100520338
110260332	29.2025	5.72832	2.35471	0.000117648	0.000496499	LOC110260332
100620189	10.4393	0	5.71275	0.000124114	0.000521255	NRXN3
100157453	7.20704	31.6043	-2.15282	0.000126993	0.000532736	LOC100157453
414911	9.70926	0	5.61629	0.000129412	0.000541637	EDNRB
102160341	9.95914	0	5.6537	0.000134789	0.000562334	LOC102160341
100524749	23.748	3.88536	2.60399	0.000136742	0.000569831	PADI4
100624806	1.55883	16.3564	-3.41941	0.000142468	0.000592204	LOC100624806
novel.304	3.74184	22.1614	-2.58769	0.00014561	0.000603342	-
100513473	17.3926	1.11695	4.00831	0.000149676	0.000618643	ZNF181
110255986	0.661284	15.4359	-4.64508	0.000153511	0.000633775	LOC110255986
397298	29.3673	6.3123	2.20257	0.000156742	0.000645946	ENTPD1
110261533	7.13668	30.6773	-2.08399	0.000158991	0.000654178	LOC110261533
100415808	23.342	3.39686	2.73197	0.000160317	0.000659039	SPATA18
100154912	16.6702	0.686543	4.55394	0.000169569	0.00069391	IFN-OMEGA-6
110257594	14.377	0.372317	5.21438	0.000172855	0.000705972	LOC110257594
110259816	1.26528	15.7774	-3.68267	0.000179043	0.000728958	LOC110259816
100510890	1.59592	17.2703	-3.48241	0.00017992	0.000732038	ELF5
396666	22.4347	3.51304	2.65718	0.000186212	0.00075461	GAL3ST2
100515450	9.12381	0	5.52604	0.00019361	0.00078233	CSRNP3
106506514	1.90802	17.5249	-3.23691	0.00019447	0.000785456	LOC106506514
100524228	23.8205	3.74694	2.62988	0.000194638	0.000785961	RSPH4A
100738275	9.08507	0	5.5208	0.00019481	0.000786481	REPS2
novel.277	0.330642	12.3892	-5.23748	0.000195117	0.000787549	-
novel.477	6.68599	27.9413	-2.05915	0.000198094	0.000798504	-
110260835	0.897542	14.7272	-4.01827	0.000198548	0.000799982	LOC110260835
100739717	16.5878	0.628452	4.5685	0.00019947	0.000803339	THSD7A
100511665	13.4495	0.372317	5.12281	0.00020642	0.000828405	MSR1
100512231	0	8.45933	-5.64689	0.000211106	0.000844607	MFAP5
100134828	0	8.84026	-5.71056	0.000217905	0.000868383	FBP2
100294688	7.59497	32.0924	-2.1109	0.000218559	0.000870609	UBD
100514309	1.79344	16.4589	-3.18322	0.000223046	0.000886933	LOC100514309
102162436	18.4806	2.26475	3.08302	0.000223964	0.000890388	LOC102162436
100127161	21.9398	3.57975	2.62415	0.000226967	0.000901738	CIDEC
100621830	0	8.4795	-5.66041	0.000233965	0.00092712	LYPD6B
102157456	15.9429	1.10333	3.88445	0.000235171	0.000931293	LOC102157456
100155613	13.1745	0.372317	5.09237	0.000236543	0.000935505	SVEP1
100156753	0.916091	14.2674	-3.97505	0.000237968	0.00094053	CAPN11
100512640	8.81007	0	5.47561	0.000239175	0.000945097	CCDC129
397126	0.546711	14.5594	-4.61895	0.000242728	0.000957477	PTGFR
100526195	22.2192	4.03239	2.48411	0.000245561	0.000967606	B3GAT2
100155006	5.67387	25.2597	-2.13926	0.000257741	0.00101058	NEURL1
100520542	17.8509	2.08187	3.06815	0.000258008	0.00101111	ANO5
100737634	18.928	2.20666	3.13146	0.00025815	0.00101131	CNTNAP2
100152448	3.90062	21.8401	-2.48005	0.000265936	0.00103914	JPH4
414851	12.8624	0.394552	5.05786	0.000273687	0.00106532	MGAT4C
102162068	0.642735	14.1189	-4.52712	0.00027587	0.00107218	NFAM1
397460	2.30142	19.0702	-3.00494	0.000282263	0.0010952	TNC
100623627	8.59401	0	5.43752	0.00028994	0.00112307	ZNF583
106505710	5.40052	24.1135	-2.1524	0.000296609	0.00114768	LOC106505710
100516791	25.4841	5.69747	2.16228	0.000298151	0.00115292	RAB26
novel.161	16.8847	1.8702	3.22304	0.000299872	0.00115908	-
100511564	18.2885	2.39609	2.89528	0.000316695	0.00121746	KRT5
100157892	22.0877	4.11272	2.46474	0.000318291	0.00122174	FOXE1
novel.543	1.92821	16.6175	-3.16157	0.000318762	0.00122329	-
106509773	12.6648	0.372317	5.03362	0.000323582	0.00123866	LOC106509773
100516499	12.5923	0.372317	5.02687	0.000328304	0.00125594	KCNIP4
100624791	105.117	2.60622	5.34568	0.000328417	0.00125611	PLXNA2
110259815	0	7.93291	-5.56982	0.000332789	0.00127123	LOC110259815
100738720	25.0264	5.66161	2.13551	0.000347482	0.00132072	LOC100738720
100156094	26.8995	6.50881	2.05807	0.000354234	0.00134414	LTB4R2
100141404	24.7328	4.40624	2.4482	0.000364886	0.00137997	MC3R
100514601	21.2218	3.33877	2.60777	0.000376852	0.00142169	IQCG
110260665	18.9247	2.22028	3.12485	0.000377387	0.00142341	LOC110260665
106506945	4.30546	21.7532	-2.3482	0.000379496	0.00143048	LOC106506945
100511886	25.9381	5.75556	2.18196	0.000384209	0.00144496	FGFBP1
106507823	1.65321	17.8093	-3.51088	0.000384481	0.00144509	LOC106507823
106509593	2.16282	16.1871	-2.92476	0.000403416	0.00150942	LOC106509593
110255203	20.1982	3.57975	2.50085	0.000404915	0.0015144	PHYHD1
102159603	3.04018	18.6585	-2.62342	0.000410323	0.001532	LOC102159603
100337673	23.449	4.90836	2.23998	0.000414582	0.00154676	HTRA3
396556	10.4142	41.9975	-2.00999	0.000414911	0.00154703	PPGRP-S
100628188	2.61351	18.0285	-2.74654	0.000419447	0.00156108	ZSCAN10
100511542	1.61611	15.7214	-3.33381	0.000436955	0.00161996	KEL
novel.131	17.0784	1.88382	3.22919	0.000448025	0.00165528	-
100515914	1.92657	16.5974	-3.15431	0.000455193	0.00167972	FLI1
100520161	8.05441	0	5.35038	0.000456327	0.00168357	LRRN3
110255294	6.4552	26.9965	-2.03962	0.000466263	0.00171675	LOC110255294
100155204	26.0434	5.98946	2.1076	0.000466356	0.00171675	ZBBX
106510651	2.0297	17.0616	-3.03325	0.000474329	0.00174293	LOC106510651
100522220	8.03258	0	5.34673	0.00048667	0.00178325	LOC100522220
100525654	5.07152	23.6528	-2.20341	0.000501504	0.00183172	IL10RA
102166909	15.5234	1.43118	3.44393	0.000510608	0.00186168	LOC102166909
novel.168	7.99712	0	5.34151	0.00051763	0.00188533	-
106509893	20.9926	3.75556	2.44531	0.00053706	0.00195026	LOC106509893
100737384	0.273355	11.4566	-5.12889	0.000538216	0.00195407	LCN10
106510666	24.1381	4.23751	2.56893	0.000543527	0.001971	LOC106510666
110257409	14.1566	0.744635	4.29796	0.000550934	0.00199509	CHRNA4
100157179	1.83382	15.9603	-3.12272	0.000572887	0.00206597	ZNF618
100624617	5.47799	23.1198	-2.07558	0.000573751	0.00206868	GPR152
654297	2.70953	17.1606	-2.66217	0.000574423	0.00207069	CITED1
397175	17.8782	2.52089	2.83551	0.000575665	0.00207476	COL11A1
102164422	6.25221	27.7109	-2.15895	0.000577394	0.00207935	LOC102164422
106505355	0	7.32516	-5.44096	0.000580496	0.00208887	LOC106505355
100170644	0.642735	12.3892	-4.32876	0.000603801	0.00216249	SLC26A3
102158310	11.3406	0.394552	4.87597	0.000609067	0.0021805	ZNF329
100511285	18.4402	2.65223	2.73294	0.000613839	0.00219715	SLC7A4
397193	2.04825	15.5006	-2.89125	0.000619201	0.00221417	GUCY2C
102163764	7.56498	0	5.25686	0.000633283	0.0022601	LOC102163764
100514045	20.4072	3.44841	2.62183	0.000638787	0.00227707	ZFHX4
100526034	2.39744	16.4009	-2.76418	0.000656543	0.00233307	SAA4
100155841	2.53384	17.8169	-2.84233	0.000656749	0.00233334	MAPK13
100518938	21.8192	4.27991	2.34903	0.000661575	0.00234821	DNER
397151	1.15071	13.9582	-3.55505	0.000673102	0.00238448	SAG
654831	11.1737	0.314226	4.85832	0.000675431	0.0023918	TMEFF2
novel.87	4.21654	23.5073	-2.42825	0.000697404	0.0024634	-
733673	7.74395	0	5.29389	0.000700979	0.00247411	PRKN
110255656	0.877353	12.6024	-3.81098	0.000702715	0.00247927	LOC110255656
100048958	7.48587	0	5.2437	0.000713911	0.00251294	GNA14
431673	2.86832	18.5372	-2.64884	0.000715044	0.00251596	KLK1
106506968	0.312093	10.1482	-4.9596	0.000717533	0.00252326	LOC106506968
106508437	15.184	1.82573	3.07695	0.000726069	0.00254984	ELAVL4
100522866	4.27	20.805	-2.29634	0.0007332	0.00257092	DMC1
novel.303	1.75471	14.9898	-3.06875	0.000740996	0.00259626	-
100739055	2.59496	17.0636	-2.67009	0.000750771	0.00262799	CHRDL2
100511146	10.914	0.314226	4.82311	0.000758197	0.00264991	DSCAML1
100127145	6.81747	26.9193	-2.00087	0.000759564	0.00265418	MUC2
100626022	23.6612	5.08264	2.22731	0.000769775	0.00268575	GRIN2B
100523492	4.25145	20.9298	-2.30583	0.000771294	0.00268951	LOC100523492
397120	18.8598	3.10487	2.56874	0.000771802	0.00269076	SHAS2
100154291	26.6888	6.17235	2.11635	0.000774518	0.00269869	SLC12A1
100155745	23.061	5.50804	2.08808	0.000780434	0.00271826	LRRC23
100627608	7.44494	0	5.22853	0.000786298	0.00273711	LOC100627608
110257730	5.14571	22.2448	-2.11856	0.000804805	0.00279576	LOC110257730
100515166	26.1274	6.4421	2.02655	0.000814933	0.00282762	LOC100515166
novel.483	0	6.66238	-5.31413	0.000820088	0.00284227	-
110261311	7.35274	0	5.22171	0.000833808	0.00288488	LOC110261311
100533477	17.3599	2.37386	2.81906	0.000838835	0.00290063	P2RY11
100738056	7.55026	0	5.26217	0.000856492	0.00295776	LOC100738056
100627877	3.18041	18.505	-2.50377	0.000872453	0.00300832	PHOX2A
102166927	7.21251	0	5.18926	0.000874524	0.00301489	TUSC1
100626336	17.2726	2.71032	2.62543	0.000883589	0.00304212	ITGAD
445453	10.4278	0.372317	4.75491	0.000896065	0.00307984	CCL27
396640	1.75635	14.4043	-3.00041	0.000900055	0.00309181	SULT1A3
100153737	1.52009	13.1848	-3.11946	0.000902877	0.00310034	PHACTR1
100627725	0	7.1438	-5.42082	0.000912751	0.00313012	TPH2
100517727	22.9667	5.52166	2.08058	0.000920116	0.0031536	LOC100517727
100522896	0	6.55982	-5.29554	0.000989659	0.00337357	TEKT3
100512467	20.3182	4.38247	2.23516	0.00102207	0.00347298	GPR182
novel.65	15.1398	1.65146	3.11839	0.00102225	0.00347298	-
100156768	7.05373	0	5.1527	0.00102281	0.00347423	STMN2
102160555	6.9408	0	5.13317	0.00102614	0.0034836	LOC102160555
100623053	12.947	1.023	3.61481	0.00104094	0.0035299	ZNF467
110260055	12.3413	0.708778	4.11607	0.00104242	0.00353296	LOC110260055
100626199	3.75875	19.3556	-2.38226	0.00106023	0.00359066	LOC100626199
110256666	0	6.38401	-5.24992	0.00106497	0.00360538	LOC110256666
100626491	6.99972	0	5.14367	0.00107635	0.00363879	SPINK13
novel.399	13.0768	1.05886	3.6125	0.00108729	0.00367207	-
100512044	7.12956	0	5.16597	0.00110079	0.00371284	SLC5A7
397270	0.330642	9.52681	-4.85722	0.0011027	0.00371791	IGFBP1
100156959	7.0592	0	5.16267	0.00112052	0.00377103	OLFM3
541593	0.624187	12.1921	-4.32842	0.00112757	0.00379197	FXYD2
100152456	6.9577	0	5.13585	0.00114133	0.00383443	KCNK9
106505145	0.661284	11.8905	-4.25333	0.00116003	0.00389108	LOC106505145
110256045	3.17658	18.3493	-2.56551	0.00119442	0.00399567	LOC110256045
100519990	0.330642	9.30653	-4.81971	0.00120152	0.0040177	FAM71F1
100511463	6.80056	0	5.09835	0.0012229	0.0040817	EPHA5
100156224	13.6672	1.43118	3.2562	0.00128147	0.00425926	TMEM116
100627139	4.15215	19.8679	-2.23958	0.00134169	0.00444405	ARX
102160776	0.991926	11.9365	-3.67181	0.00134827	0.00446178	LOC102160776
100739686	6.86168	0	5.11863	0.00136048	0.00449731	ASTL
100155776	6.60851	0	5.06323	0.00141047	0.00464318	ZNF662
100522100	1.57737	12.8944	-3.07361	0.00142755	0.00469351	APOH
106510082	0	6.0117	-5.16391	0.00147909	0.00484289	LOC106510082
106506854	23.1047	5.82226	2.00249	0.00149375	0.00488387	LOC106506854
100514818	2.74827	15.2753	-2.48129	0.0015159	0.0049492	ADGRD2
102163543	0.330642	9.65761	-4.89779	0.00152191	0.00496704	LOC102163543
106506425	0	6.15165	-5.20485	0.00152381	0.00497145	LOC106506425
100522045	6.80384	0	5.09964	0.00152546	0.00497594	HAVCR2
396786	9.55266	0.372317	4.63447	0.00153004	0.00498731	SLC9A4
106510597	9.41407	0.314226	4.60952	0.0015367	0.00500455	ZNF671
100523719	12.2584	1.10333	3.50352	0.00156029	0.00507233	PLK5
106509492	28.772	6.87558	2.01223	0.0015638	0.00508104	LOC106509492
100157497	2.28287	16.3362	-2.78774	0.00158019	0.00512515	GPLD1
100515146	6.52721	0	5.03804	0.00159646	0.00517149	CHST9
110255306	5.04969	20.9814	-2.04128	0.00163799	0.0052891	LOC110255306
110261638	6.39409	0	5.01284	0.00164445	0.00530808	SERPINB13
100519531	1.57737	12.476	-3.02027	0.001648	0.00531837	ACTN3
110259814	2.49347	14.7423	-2.59113	0.00165325	0.00533273	LOC110259814
110262155	16.7221	2.9513	2.52526	0.00168018	0.00540908	PCDH18
110255467	1.79508	14.1957	-2.97779	0.0016834	0.00541752	CNTN2
novel.272	15.8043	2.61483	2.62923	0.00169279	0.00544487	-
100522449	9.24221	0.394552	4.58735	0.00169657	0.00545511	NWD2
novel.218	19.0999	3.83588	2.29818	0.00171083	0.00549319	-
100516459	0.312093	8.37193	-4.68352	0.00172034	0.00552084	GAS1
100152926	9.31258	0.372317	4.58886	0.00177077	0.00566771	ZNF572
396861	9.95099	0.394552	4.69699	0.00178682	0.00571308	OBP2B
110255895	0.273355	8.27645	-4.65867	0.00179364	0.00573086	LOC110255895
106509266	3.40956	16.5665	-2.29475	0.00181234	0.00578252	LOC106509266
100513796	9.08507	0.314226	4.55904	0.00181729	0.00579627	OTOGL
100517408	15.1322	1.86159	3.06155	0.00184703	0.00587775	LOC100517408
100520753	21.2414	4.50019	2.21034	0.0019233	0.0060844	LOC100520753
100512327	0	5.7197	-5.08923	0.00192475	0.00608686	TMEM252
100523670	15.3204	2.37386	2.64202	0.00199702	0.00629469	LOC100523670
106506052	6.21511	0	4.96735	0.00209133	0.0065602	LOC106506052
100155616	3.42975	16.37	-2.27655	0.00209952	0.00658025	ACTL7A
100152692	6.4923	0	5.04077	0.00210086	0.00658331	RAB25
102157860	0.661284	10.3669	-4.06273	0.00214885	0.00671639	LOC102157860
100144487	4.49915	20.4827	-2.22144	0.0021617	0.0067508	DRD1
novel.102	1.57737	12.3755	-3.00124	0.00222688	0.00693771	-
100624217	11.8977	1.10333	3.46677	0.00224662	0.00698965	ZNF432
100518154	15.6139	2.92906	2.43349	0.00224963	0.00699671	ABCB11
100303616	11.8044	1.0811	3.45258	0.00230752	0.00715837	SPINK14
100522568	8.7326	0.372317	4.50304	0.00231772	0.00718757	PLXDC2
100127153	6.00452	0	4.92512	0.00234104	0.00725374	AQP9
110256465	8.57546	0.372317	4.47296	0.0024242	0.00748471	LOC110256465
100623440	14.4043	2.47642	2.5294	0.00250293	0.00769912	ADGRA1
106509609	3.00308	15.4768	-2.35518	0.00251512	0.00773272	LOC106509609
100524830	6.32208	0	5.0078	0.00253822	0.00779977	FRMPD2
100620202	15.4186	2.9513	2.41425	0.00256304	0.00786677	NYAP2
110256513	3.37246	15.9891	-2.25451	0.00256663	0.00787382	LOC110256513
100520235	3.90062	18.0629	-2.19411	0.00259001	0.0079402	PDLIM4
novel.412	11.2812	0.789104	3.93942	0.00259871	0.00796555	-
102164703	17.517	3.71816	2.26467	0.00262627	0.00804056	LOC102164703
100156505	3.666	17.6461	-2.26353	0.00268768	0.0082024	C7H15orf59
102167986	0.312093	7.70762	-4.56285	0.00273033	0.00831728	LOC102167986
100520455	6.16166	0	4.96655	0.00274722	0.00836176	ZNF385D
100154032	3.46684	16.9818	-2.31071	0.00277638	0.00844767	LRIT1
novel.307	5.90466	0	4.89361	0.00278116	0.00845941	-
100622078	14.556	2.41833	2.55601	0.00279579	0.00849682	STYXL1
novel.362	3.27807	16.7646	-2.34084	0.00283277	0.00859631	-
100156614	0	5.36962	-4.99753	0.00289532	0.00876428	KCNA3
110261093	2.08699	13.2005	-2.63823	0.00300174	0.00903989	LOC110261093
novel.66	4.40476	21.3491	-2.28795	0.00302104	0.00909053	-
100301561	15.8098	3.32361	2.27755	0.00302171	0.00909105	GUCA2B
733670	4.928	20.0796	-2.03606	0.00312182	0.0093598	RGS2
102160568	8.4756	0.372317	4.45109	0.00318185	0.00951947	LOC102160568
100518184	0.273355	7.54697	-4.53785	0.00318813	0.00953669	IFITM5
102166622	0	5.68231	-5.06774	0.00322769	0.00964079	LOC102166622
100127352	8.26172	0.314226	4.4193	0.00324203	0.00967889	FOXP2
110261376	14.2068	2.41833	2.52174	0.00325144	0.00970219	FAM71E2
100514599	11.1448	1.16142	3.33883	0.00325249	0.00970376	KRT32
110257285	21.1285	4.82149	2.16415	0.00328847	0.00978869	LOC110257285
novel.293	10.5255	0.628452	3.92	0.00333022	0.0099065	-
100153986	12.8285	1.73178	2.86094	0.00333159	0.00990826	CACNA2D3
100526023	15.9211	3.04678	2.34043	0.00343217	0.0101816	LRGUK
110260035	0	5.38478	-5.01591	0.00348399	0.0103101	LOC110260035
106506459	16.0428	3.53528	2.17427	0.0035548	0.010484	LOC106506459
100621284	5.65368	0	4.83996	0.00355538	0.010484	UNC5C
100627438	1.79344	11.9961	-2.73243	0.00362205	0.0106582	PRM3
100154771	0.312093	7.21759	-4.46027	0.00362431	0.0106631	RAB27B
100337658	5.49654	0	4.7939	0.00364708	0.0107197	EPHA3
100512063	5.51509	0	4.79794	0.00366001	0.0107525	POU2AF1
100157357	10.1899	0.628452	3.87287	0.00366417	0.010762	ZNF365
100736874	4.03538	18.0897	-2.18493	0.00370754	0.0108764	ADGRD1
100737077	5.53364	0	4.80201	0.00377823	0.0110731	ALDH1A2
102159863	11.2108	1.39532	2.98411	0.00379784	0.0111202	LOC102159863
106506704	5.43926	0	4.78116	0.00382358	0.0111852	C1H15orf65
106509878	0.273355	7.40855	-4.51504	0.00396558	0.0115584	LOC106509878
novel.518	0.312093	7.91622	-4.58585	0.00405054	0.0117747	-
102165849	14.0131	2.31577	2.53127	0.00422338	0.0122323	LOC102165849
100523668	2.10554	12.4639	-2.56723	0.00434052	0.01251	LOC100523668
100152747	9.67216	0.708778	3.76428	0.00434902	0.0125306	TBX18
100523587	3.5296	15.7567	-2.14198	0.00435453	0.0125445	CD248
100738736	7.63918	0.314226	4.30661	0.00437799	0.0126061	NDNF
100514201	0.897542	9.59852	-3.39492	0.00439227	0.0126375	FRMD1
100126201	0.820066	9.72278	-3.47301	0.00448442	0.0128679	TUSC5
110261575	2.98289	15.251	-2.35037	0.00457201	0.0130904	LOC110261575
100621741	5.50201	0	4.80631	0.00461586	0.0132056	CSMD3
100621931	2.67244	14.0265	-2.38726	0.00476224	0.0135563	LOC100621931
397137	9.2995	0.686543	3.71842	0.00483118	0.0137161	IBSP
102165006	0.273355	6.72047	-4.36299	0.00490946	0.0139193	LOC102165006
100516913	1.57737	10.6948	-2.79614	0.00492182	0.0139496	MAG
100623291	7.38601	0.372317	4.25637	0.00499186	0.0141179	SPTSSB
733634	1.48299	10.6503	-2.82522	0.00526823	0.0147958	AKR1C1
110260925	5.10861	0	4.69196	0.00528496	0.0148382	MT4
100523314	14.4452	2.36731	2.68776	0.00528887	0.0148469	C1QTNF12
106506585	16.2381	3.68231	2.16257	0.00536295	0.0150433	LOC106506585
110257237	5.16426	0	4.70489	0.0054019	0.0151456	LOC110257237
403337	0.934639	8.98522	-3.28954	0.00566633	0.0158262	CYP21A2
100233173	0	4.94422	-4.88234	0.00567873	0.0158559	C1QTNF7
100521670	1.26528	9.90567	-3.0095	0.00574657	0.0160257	RASL11B
102158936	9.198	0.628452	3.72854	0.00574788	0.016027	LOC102158936
102164336	2.10554	11.5707	-2.45694	0.00607454	0.0168426	CACNA1B
100511727	0	4.58052	-4.7723	0.00617024	0.0170715	EPHB6
100621771	1.88947	11.1116	-2.58541	0.0062551	0.0172828	LOC100621771
100621079	10.5462	1.41756	2.89098	0.00625966	0.0172927	MYH15
110257524	6.97789	0.372317	4.17773	0.00634157	0.0174925	LOC110257524
106504067	4.98857	0	4.64975	0.00654677	0.017996	SLITRK3
106509388	6.90206	0.394552	4.16475	0.00657945	0.0180776	LOC106509388
110257628	0	4.77856	-4.84001	0.00660069	0.0181305	LOC110257628
780429	3.38937	14.6024	-2.11952	0.00660845	0.0181491	CRYBB1
110261349	8.77462	0.708778	3.62366	0.00674702	0.0184852	LOC110261349
110257608	9.45117	1.0811	3.13582	0.00699634	0.0190964	LOC110257608
novel.459	0.897542	8.74271	-3.26421	0.00700133	0.0191044	-
102158419	15.3809	3.63784	2.09103	0.00704284	0.0191947	SLC27A5
110260635	0	4.84874	-4.84259	0.00712658	0.0193998	LOC110260635
106510184	15.7362	3.31654	2.19674	0.00728759	0.0197761	LOC106510184
397495	6.74328	0.394552	4.12594	0.00734636	0.0199119	BDNF
100271930	3.7031	14.9731	-2.02047	0.00737602	0.0199893	IL7R
100511318	0.858804	8.52397	-3.25591	0.00737852	0.0199902	ACSM5
100524363	4.89419	0	4.62649	0.007386	0.0200045	PRR16
397508	4.89419	0	4.62649	0.007386	0.0200045	SELE
100622336	0.546711	7.85966	-3.73493	0.00745289	0.0201557	CSF3R
100521916	13.7381	2.65069	2.41587	0.00761129	0.0205384	GRM3
102163368	0.916091	8.81442	-3.2654	0.00771143	0.0207779	LOC102163368
100157406	1.88947	11.8441	-2.68135	0.00772102	0.0207976	ACTN2
100152610	3.60543	15.4258	-2.08348	0.00775117	0.0208665	TULP1
110260389	11.0908	1.82573	2.61797	0.00797447	0.021395	LOC110260389
100518721	0.312093	6.67807	-4.34232	0.00811269	0.0217307	SLC25A48
106508228	2.08699	11.1029	-2.39582	0.00817653	0.0218793	LOC106508228
100626512	13.1985	1.0811	3.62797	0.00827662	0.0220861	GDPD1
106509379	0	4.30215	-4.67784	0.00829431	0.0221165	LOC106509379
100157460	0	4.26629	-4.66754	0.00851572	0.0226234	CABP1
100523883	10.28	1.37309	2.87567	0.0085317	0.0226568	ASTN2
100739555	4.63774	0	4.54606	0.00853945	0.0226654	TEX11
106505309	4.69503	0	4.56126	0.00863761	0.0228814	LOC106505309
102168158	4.71357	0	4.56614	0.00882719	0.0233092	LOC102168158
100523754	4.65793	0	4.55168	0.00884581	0.0233516	CDH10
110256329	9.30114	0.942679	3.17988	0.00891517	0.0235195	LOC110256329
novel.77	3.66272	15.1076	-2.0596	0.00923177	0.0242791	-
110261036	4.73212	0	4.57113	0.00926109	0.0243428	LOC110261036
110256121	6.58449	0.314226	4.08653	0.00926131	0.0243428	LOC110256121
100038010	0	4.22182	-4.65538	0.00933887	0.0245219	CCL11
397486	1.40551	9.82534	-2.74553	0.0094008	0.0246625	PRM2
110261012	11.0357	1.90606	2.59241	0.0094496	0.0247699	LOC110261012
110260339	1.24673	9.04986	-2.89095	0.00962049	0.0251553	LOC110260339
100155670	6.33516	0.314226	4.03967	0.00977529	0.0254991	VEGFD
110257659	10.4333	1.76764	2.5572	0.00978496	0.025517	LOC110257659
106509370	6.56759	0.394552	4.08388	0.00981172	0.0255612	LRRC4C
100154581	0.312093	5.7197	-4.1274	0.00988499	0.0257117	LAMA4
100522632	10.0197	1.55597	2.76359	0.00988776	0.0257152	C10H9orf24
102158351	4.57881	0	4.53023	0.0100259	0.0260486	LOC102158351
100517589	4.57881	0	4.53023	0.0100259	0.0260486	TMED6
110257536	0.624187	7.91274	-3.688	0.0101129	0.0262515	LOC110257536
100154240	13.9738	3.26552	2.10416	0.0101584	0.0263477	NRSN1
100526375	1.24673	8.671	-2.81861	0.0101903	0.0264156	MIR296
110260318	2.45637	11.4394	-2.22773	0.0102697	0.0265949	LOC110260318
novel.305	8.20444	0.628452	3.57034	0.010283	0.0266218	-
100518305	0.330642	5.87174	-4.159	0.0103006	0.0266558	LOC100518305
100623276	8.9061	1.16142	3.01329	0.0105381	0.0272165	TMEM253
110256116	4.56355	0	4.52679	0.0106862	0.0275638	RNF112
100518460	6.21511	0.394552	4.00499	0.0109371	0.0281433	SIGLEC15
100521695	11.2075	2.24252	2.36012	0.0109652	0.0282037	FNDC9
110256606	0	4.19959	-4.64896	0.0109898	0.0282591	LOC110256606
100620126	10.8583	1.89243	2.57183	0.0110024	0.0282834	TBX4
110257230	1.4628	9.19689	-2.62402	0.0110508	0.028396	LOC110257230
100155438	0.273355	6.0991	-4.20563	0.0112392	0.028823	FAM83F
100737845	6.21676	0.314226	4.00567	0.0113697	0.0291127	FBXL13
102158821	4.64157	0	4.55988	0.0114236	0.0292344	LOC102158821
100513484	4.3071	0	4.44047	0.0116325	0.0297232	LOC100513484
novel.568	7.99001	0.789104	3.43983	0.0117875	0.0300604	-
397106	0.858804	7.72124	-3.11781	0.0118412	0.0301803	IL10
110260370	4.28855	0	4.43532	0.0119455	0.0304163	LOC110260370
110260666	4.28855	0	4.43532	0.0119455	0.0304163	KRT78
106508818	11.5027	2.27837	2.38492	0.0119699	0.03047	LOC106508818
110260334	4.40312	0	4.46795	0.0120914	0.030745	LOC110260334
106504955	15.7072	3.82727	2.01958	0.0123014	0.0312052	LOC106504955
106509151	13.139	3.26552	2.0196	0.0124782	0.0315353	LOC106509151
100523323	7.918	0.628452	3.52982	0.0125341	0.0316623	NOX4
106507516	4.21107	0	4.4129	0.0126036	0.0318212	LOC106507516
100316557	1.85237	10.0577	-2.45208	0.0126897	0.0320164	MIR7-2
110262096	4.36274	0	4.45625	0.0129207	0.0325092	LOC110262096
100736714	1.13216	8.65738	-2.87125	0.0129995	0.0326761	PIWIL3
100155909	6.16166	0.394552	4.00547	0.0130796	0.0328448	SLITRK5
100515286	0.603997	7.31808	-3.60139	0.0132389	0.0332001	RPS6KA2
102159588	11.6729	2.28699	2.40038	0.0134773	0.0337052	LOC102159588
110255243	3.19349	12.9868	-2.05599	0.0135045	0.033764	CEP295NL
100522230	5.80864	0.394552	3.91139	0.0135454	0.0338569	LOC100522230
110255722	5.91013	0.372317	3.94461	0.0135566	0.033871	LOC110255722
110261087	0.312093	5.36101	-4.03439	0.01357	0.0338905	LOC110261087
100510957	0	3.8495	-4.52345	0.0136558	0.0340864	ACSM2B
100152915	2.04825	10.4881	-2.32452	0.0136726	0.0341235	RIMKLB
100337682	4.15379	0	4.39619	0.0137038	0.034192	CRHBP
100518366	8.34631	1.05886	2.9711	0.0137089	0.0342001	DQX1
110262092	5.84573	0.314226	3.9189	0.0137944	0.0343804	LOC110262092
100521013	0.312093	5.30292	-4.02157	0.0138185	0.0344357	CLEC2D
100156793	8.72713	0.942679	3.08395	0.013939	0.034712	LOC100156793
100524634	4.42331	0	4.4744	0.0139697	0.0347793	NPFFR2
110256906	6.44262	0.372317	4.05102	0.0141392	0.0351437	LOC110256906
novel.6	9.748	1.70955	2.47291	0.0146984	0.0363652	-
110255180	5.69406	0.372317	3.88763	0.0148721	0.0367453	LOC110255180
102161217	4.1336	0	4.38983	0.0150835	0.0371819	LOC102161217
106507343	0.954829	8.10565	-3.11897	0.015381	0.0378335	LOC106507343
106504883	0.273355	5.45496	-4.05558	0.0154475	0.0379611	LOC106504883
100626582	10.6019	2.1041	2.31892	0.0155372	0.0381457	ARHGEF26
102167523	2.90705	12.469	-2.0801	0.01559	0.0382444	CNBD2
100517436	2.08699	10.138	-2.262	0.0156202	0.0383081	AOC1
110261296	4.05229	0	4.34962	0.0157737	0.0386068	LOC110261296
102161686	5.90138	0.372317	3.93062	0.0159555	0.0390187	LOC102161686
110256069	7.85689	1.0811	2.8717	0.0159665	0.0390316	DOC2B
106507842	0	4.25267	-4.66289	0.0159708	0.0390369	LOC106507842
100525944	0.642735	6.64722	-3.41761	0.0160127	0.0391184	FAM171A1
102157946	8.37958	0.942679	3.02654	0.016048	0.039194	LOC102157946
106509896	3.97646	0	4.32656	0.0161218	0.0393426	LOC106509896
102158510	4.01519	0	4.33856	0.0161881	0.0394781	EYS
100154648	2.12409	10.3876	-2.27904	0.0166325	0.0404482	PLPPR1
100511351	1.83218	9.4394	-2.37622	0.0167469	0.040694	NID1
106510562	10.077	1.88382	2.46011	0.0168555	0.0409034	LOC106510562
100621727	10.6455	2.04601	2.34282	0.0169444	0.0410753	KLHL32
100515522	3.99665	0	4.33306	0.0170581	0.0413181	CCIN
100519927	0.916091	7.26206	-2.98723	0.0171782	0.0415703	TWIST2
110259135	7.07556	0.708778	3.30927	0.0172306	0.0416916	LOC110259135
100152098	12.4706	2.19958	2.40691	0.0173051	0.0418498	BBOF1
110255880	5.47635	0.394552	3.82739	0.017384	0.0420183	LOC110255880
396828	1.36678	9.29084	-2.68395	0.0174603	0.0421691	ATP1A2
100154471	0.954829	7.33377	-2.97581	0.0174714	0.0421903	NTRK1
100157645	7.89562	1.05886	2.88636	0.0174749	0.0421933	TAAR1
100511185	3.89898	0	4.30237	0.0175921	0.0424482	LOC100511185
100519931	2.68934	11.9007	-2.13311	0.0177058	0.0426548	ADRA1B
397430	3.88043	0	4.29669	0.0178272	0.0429012	COL8A1
110260323	3.88043	0	4.29669	0.0178272	0.0429012	LOC110260323
397503	2.47492	10.5786	-2.11376	0.0178942	0.0430348	SFTPA1
102161487	2.47328	11.1029	-2.17973	0.0180015	0.043253	TMEM225B
102162516	3.91753	0	4.308	0.0182524	0.0437752	LOC102162516
100518855	0.973377	7.17312	-2.94058	0.0183805	0.0440591	ADAMTS8
100513533	3.90062	0	4.30316	0.0184659	0.0442348	TEX37
100381253	0.330642	4.9973	-3.93265	0.0184859	0.044277	APOC4
100626387	0	3.57975	-4.41256	0.0185238	0.0443482	LOC100626387
110261631	0	3.57975	-4.41256	0.0185238	0.0443482	LOC110261631
100520988	0	3.57975	-4.41256	0.0185238	0.0443482	GDF5
110255944	7.03682	0.628452	3.35068	0.0185297	0.0443526	LOC110255944
110260355	11.9277	2.80427	2.07166	0.0199035	0.0471156	LOC110260355
100620702	5.32468	0.314226	3.79392	0.0200315	0.0473754	TRHDE
100736720	0.330642	4.85027	-3.89833	0.0200375	0.0473773	LOC100736720
102158121	5.30449	0.372317	3.78924	0.0201044	0.0475233	LOC102158121
100515433	7.14811	0.766869	3.28426	0.0202545	0.0478285	CAPN14
106504246	0.642735	6.17235	-3.31495	0.0202967	0.0479095	LOC106504246
110261529	0	3.70955	-4.45705	0.0204358	0.0481818	LOC110261529
100625893	0.934639	7.36408	-3.01809	0.0206259	0.0485501	LRRC34
110256138	11.4858	2.84873	2.01061	0.0208669	0.0490461	LOC110256138
100519611	0.642735	6.09202	-3.29993	0.0209478	0.0491995	LOC100519611
102159414	1.20799	7.69901	-2.67499	0.0212005	0.0497341	LOC102159414
100624717	9.12053	1.76764	2.35781	0.0212595	0.0498405	LOC100624717
100622362	3.88207	0	4.29721	0.0213215	0.0499537	EFHC2
100514482	6.84094	0.708778	3.25842	0.0213382	0.0499863	AGR2

## Sheet: Table S10
Table S10 Differentially expressed genes among Mock, PEDV and IRF8-KO+PEDV groups
Gene ID	Gene Name	Readcount_Mock	Readcount_PEDV	Readcount_IRF8-KO+PEDV	Log2 Fold Change (PEDV vs Mock)	P-value	Adjusted P-value	Log2 Fold Change (PEDV vs IRF8-KO+PEDV)	P-value	Adjusted P-value
100739555	TEX11	19.8973	4.76218	0	-2.07493	0.00122636	0.00322324	4.54606	0.00853945	0.0226654
100519355	F2RL2	10.274	83.168	11.9143	3.00091	1.48e-14	1.45e-13	2.77361	8.39e-13	1.17e-11
100316557	MIR7-2	14.8352	1.91315	10.0577	-2.96969	0.000794085	0.00215628	-2.45208	0.0126897	0.0320164
100520273	LOC100520273	27.044	6.42938	48.0011	-2.09067	0.000308388	0.000903353	-2.9682	7.44e-09	6.38e-08
110256649	LOC110256649	6.91613	45.3088	9.95875	2.70471	4.43e-08	2.16e-07	2.14472	2.04e-05	0.000100434
100517234	HLX	2.04033	16.0509	66.739	2.95563	0.000550368	0.00154076	-2.08999	2.07e-08	1.66e-07
106510447	LOC106510447	7.87485	38.9968	391.504	2.29046	5.71e-06	2.15e-05	-3.37689	6.19e-47	6.49e-45
106506243	LOC106506243	146.558	14.7479	2342.57	-3.33749	1.23e-25	3.2e-24	-7.36054	1.91e-43	1.7e-41
100518508	JCAD	38.0884	154.744	897.14	2.01932	9.26e-15	9.28e-14	-2.57333	1.75e-51	2.1e-49
100625876	SLC2A5	39.7624	676.227	2736.97	4.09898	2.44e-112	1.59e-109	-2.05703	9.97e-59	1.56e-56
100513296	LOC100513296	10.9181	70.9974	1.10333	2.71132	1.87e-10	1.2e-09	6.00558	3.24e-11	3.76e-10
110261036	LOC110261036	0	4.84006	0	4.64402	0.0073454	0.0165675	4.57113	0.00926109	0.0243428
100524966	TNS3	1.99488	11.4983	143.599	2.48965	0.00968936	0.0213119	-3.677	3.05e-27	1.32e-25
100144510	SLCO2A1	17.7888	76.9303	16.179	2.11473	7.36e-10	4.4e-09	2.23098	2.51e-09	2.3e-08
novel.477	-	0.668049	6.87366	27.9413	3.31808	0.0166215	0.0346942	-2.05915	0.000198094	0.000798504
novel.459	-	17.0526	0.929652	8.74271	-4.18862	8.59e-05	0.000274227	-3.26421	0.00700133	0.0191044
novel.295	-	156.465	35.4719	546.361	-2.14488	6.73e-17	8.42e-16	-3.99006	4.86e-72	1.07e-69
novel.336	-	1.03616	8.5536	41.2645	3.04123	0.0132706	0.0283313	-2.29189	2.18e-06	1.27e-05
100512905	LOC100512905	1.03616	15.4249	0	3.88136	0.000731323	0.00200253	6.23507	1.41e-05	7.19e-05
100625258	TP63	3.91201	22.18	2.39609	2.52168	0.00021807	0.000653781	3.12663	6.9e-05	0.000304738
100514365	EPX	74.3323	15.5895	107.703	-2.23969	2.56e-09	1.43e-08	-2.81219	1.24e-16	2.63e-15
100523314	C1QTNF12	76.1412	14.8455	2.36731	-2.34996	1.2e-10	7.85e-10	2.68776	0.00528887	0.0148469
100737845	FBXL13	40.3327	6.39334	0.314226	-2.68004	1.94e-07	8.8e-07	4.00567	0.0113697	0.0291127
102165339	TMEM74B	9.31531	65.15	384.308	2.79757	1.43e-11	1.03e-10	-2.6013	5.06e-41	3.93e-39
396865	CHI3L1	48.1767	341.469	11043.5	2.83817	6.5e-40	4.06e-38	-5.05621	0	0
102158447	LOC102158447	4.22121	25.0663	3.27914	2.58133	5.26e-05	0.000173426	2.91473	3.73e-05	0.000174562
novel.269	-	22.7597	121.862	639.372	2.42653	3.52e-17	4.54e-16	-2.42986	9.47e-53	1.2e-50
100155607	MATN2	5.23883	27.4586	1.55597	2.39306	6.29e-05	0.000204932	4.19894	2.07e-06	1.21e-05
100157645	TAAR1	1.3361	8.12714	1.05886	2.56605	0.0216141	0.0439795	2.88636	0.0174749	0.0421933
100303616	SPINK14	0.381571	12.0856	1.0811	5.00536	0.000418547	0.00120043	3.45258	0.00230752	0.00715837
100739663	LOC100739663	25.6559	6.30967	41.6545	-2.02076	0.00154466	0.00399265	-2.7789	1.47e-07	1.04e-06
100625893	LRRC34	16.944	0.95368	7.36408	-4.17395	7.26e-05	0.000234923	-3.01809	0.0206259	0.0485501
100515522	CCIN	0	4.12031	0	4.41576	0.0135811	0.0289214	4.33306	0.0170581	0.0413181
613132	MYBPH	7.62037	30.8163	274.982	2.00662	0.000202254	0.000610067	-3.20642	1.44e-31	7.62e-30
100628188	ZSCAN10	15.3855	2.68748	18.0285	-2.47996	0.00187617	0.00477913	-2.74654	0.000419447	0.00156108
100519990	FAM71F1	7.97503	0.335843	9.30653	-4.5686	0.00272716	0.00673093	-4.81971	0.00120152	0.0040177
396570	PLET1	40.318	274.042	38.4108	2.76207	3.4e-38	1.95e-36	2.80435	5.73e-30	2.82e-28
100520753	LOC100520753	5.28429	21.8485	4.50019	2.04934	0.0022114	0.005564	2.21034	0.0019233	0.0060844
100514841	TSPAN11	2.44463	15.6663	126.363	2.68151	0.0011105	0.002942	-3.05634	8.79e-21	2.63e-19
110259225	CDKN1C	54.5626	3.96499	25.8508	-3.75715	2.78e-12	2.16e-11	-2.72042	2.92e-05	0.000139541
novel.419	-	1.3361	9.68707	151.578	2.8209	0.0140379	0.029778	-4.00658	6.67e-25	2.52e-23
100514801	TNS1	38.7235	214.605	3334.53	2.46472	2.12e-26	5.83e-25	-3.99884	4.68e-138	3.56e-135
100515433	CAPN14	0.381571	7.31141	0.766869	4.28025	0.00568296	0.0131373	3.28426	0.0202545	0.0478285
100513397	LOC100513397	22.6927	145.203	34.6395	2.66619	2.23e-21	4.21e-20	2.0337	3.32e-14	5.44e-13
100516747	GRID2	355.31	85.2213	11.7042	-2.05485	2.65e-33	1.15e-31	2.82082	1.86e-12	2.52e-11
100522737	ANKRD33	8.06503	1.54749	22.5044	-2.37208	0.0244974	0.0491563	-3.89867	6.33e-06	3.43e-05
100623872	CMPK2	17.7485	140.269	923.563	2.98271	3.55e-23	7.69e-22	-2.75863	3.47e-66	6.53e-64
novel.161	-	71.0246	17.3822	1.8702	-2.02511	4.41e-09	2.4e-08	3.22304	0.000299872	0.00115908
novel.289	-	23.6284	4.36047	36.6578	-2.43678	9.95e-05	0.000315055	-3.11447	7.43e-08	5.48e-07
100155292	CPNE6	15.0266	254.959	1545.67	4.08752	1.35e-47	1.26e-45	-2.64085	9.11e-82	2.68e-79
100628223	HS3ST1	74.4779	301.663	24.9986	2.01767	1.89e-27	5.54e-26	3.56678	2.32e-42	1.96e-40
100622457	IL20RA	40.3312	162.719	1.57821	2.0172	8.12e-17	1.01e-15	6.7847	4.37e-19	1.14e-17
397531	COL5A3	44.4695	191.035	32.252	2.11252	5.63e-20	9.36e-19	2.53717	3.91e-22	1.25e-20
100519789	CRYAB	1972.29	463.303	2714.12	-2.08946	2.14e-61	3.52e-59	-2.59111	2.3e-90	8.93e-88
100152448	JPH4	17.549	4.02463	21.8401	-2.12196	0.00240782	0.00601674	-2.48005	0.000265936	0.00103914
106509593	LOC106509593	12.2635	2.21918	16.1871	-2.47733	0.00447745	0.0105763	-2.92476	0.000403416	0.00150942
100514437	MYL7	19.8612	4.45036	25.2851	-2.17196	0.000983114	0.00262701	-2.56295	8.35e-05	0.000362728
novel.347	-	9.81889	39.88	3.00077	2.02604	1.48e-05	5.27e-05	3.74011	7.72e-08	5.67e-07
100533477	P2RY11	4.12612	17.8073	2.37386	2.09405	0.00332129	0.00806222	2.81906	0.000838835	0.00290063
100519286	SERPINB2	8.80126	62.4741	739.281	2.83745	4.86e-11	3.34e-10	-3.60703	9.17e-88	3.22e-85
100156793	LOC100156793	1.43119	8.94257	0.942679	2.66206	0.0145939	0.0308678	3.08395	0.013939	0.034712
100626682	FJX1	6.54802	37.6357	197.117	2.51033	1.74e-06	7.02e-06	-2.43847	1.25e-22	4.18e-21
100621024	LOC100621024	198.855	48.0137	8.17542	-2.04646	1.12e-18	1.67e-17	2.47626	5.05e-07	3.27e-06
106508228	LOC106508228	13.8995	2.15331	11.1029	-2.67798	0.0016976	0.00436258	-2.39582	0.00817653	0.0218793
102163764	LOC102163764	39.9517	7.79129	0	-2.35273	3.7e-06	1.43e-05	5.25686	0.000633283	0.0022601
100153801	NGEF	11.7384	94.7533	6.76341	3.00297	0.000215826	0.000647479	3.81624	2.97e-16	6.02e-15
100510957	ACSM2B	5.20265	0	3.8495	-4.9135	0.00342131	0.0082797	-4.52345	0.0136558	0.0340864
100157892	FOXE1	3.37643	22.7204	4.11272	2.72227	8.04e-05	0.000257918	2.46474	0.000318291	0.00122174
100623627	ZNF583	0.381571	8.82285	0	4.55327	0.0018593	0.00473947	5.43752	0.00028994	0.00112307
100524399	GPR87	19.1249	179.772	9.38632	3.22934	4.85e-29	1.59e-27	4.19037	1.13e-29	5.5e-28
102167523	CNBD2	12.5138	2.99929	12.469	-2.03183	0.0129322	0.0277027	-2.0801	0.01559	0.0382444
106508422	LOC106508422	14.826	82.2476	481.962	2.48098	5.69e-12	4.29e-11	-2.59725	5.79e-43	5.05e-41
397120	SHAS2	0.345388	19.3369	3.10487	5.68417	1.96e-05	6.88e-05	2.56874	0.000771802	0.00269076
novel.210	-	156.283	24.842	0	-2.66496	9.49e-20	1.54e-18	6.92759	1.37e-07	9.7e-07
110261043	LOC110261043	3.6348	17.189	0	2.26852	0.00416359	0.00988994	6.39514	2.98e-06	1.7e-05
100153130	SRPX2	1.07235	9.86093	77.1594	3.23034	0.00507931	0.0118675	-2.99484	1.33e-13	2.03e-12
100144487	DRD1	30.1941	4.61771	20.4827	-2.75254	1.44e-05	5.12e-05	-2.22144	0.0021617	0.0067508
